# Supplementary material for: Using Serum Metabolomics to Predict Development of Anti-drug Antibodies in Multiple Sclerosis Patients Treated With IFNβ
Source: Front Immunol. 2020 Jul 17;11:1527. doi: 10.3389/fimmu.2020.01527 (PMC7380268; doi:10.3389/fimmu.2020.01527)
Supplement: Supplementary file 1 [file Data_Sheet_1.xlsx]

## Sheet: Pre
	AcAce	Ace	Ala	Alb	ApoA1	ApoB	ApoB/ApoA1	bOHBut	Cit	Crea	DHA	DHA/FA	EstC	FAw3	FAw3/FA	FAw6	FAw6/FA	FreeC	Glc	Gly	Gp	HDL2-C	HDL3-C	HDL-C	HDL-D	HDL-TG	His	IDL-C	IDL-CE	IDL-FC	IDL-L	IDL-P	IDL-PL	IDL-TG	Ile	LA	LA/FA	Lac	LDL-C	LDL-D	LDL-TG	Leu	L-HDL-C	L-HDL-CE	L-HDL-FC	L-HDL-L	L-HDL-P	L-HDL-PL	L-HDL-TG
AcAce	0	0.174443	-0.404121	0.0375195	0.235796	0.150868	0.00698987	0.760943	0.2177	0.0745896	0.101666	-0.0357446	0.256342	0.0511724	-0.125193	0.245757	0.109485	0.269057	0.291443	-0.0928174	-0.0310545	0.216855	0.201159	0.221709	0.118058	0.030111	-0.244242	0.257547	0.254142	0.256384	0.266364	0.268728	0.261606	0.264426	0.137629	0.237942	0.122003	-0.109477	0.234947	0.0419006	0.284199	0.159748	0.146304	0.149392	0.136675	0.156001	0.155926	0.168673	0.085459
Ace	0.174443	0	-0.190196	0.0291316	0.0868908	-0.00593989	-0.0420568	0.132869	0.0177651	0.124225	0.138509	0.121362	0.0363585	0.0904123	0.0616764	0.148009	0.131786	0.00383533	0.121288	-0.0236151	0.115015	0.0790605	0.0857897	0.0822079	-0.0150643	0.0548493	-0.0436067	-0.012812	-0.011562	-0.0174866	-0.00281643	0.00360332	-0.0072129	0.087897	0.140114	0.175746	0.18377	-0.0826867	-0.00362317	-0.0535336	0.106451	0.151162	0.031347	0.0350036	0.0186413	0.0485483	0.0518457	0.0679829	0.0503585
Ala	-0.404121	-0.190196	0	0.00766754	-0.0688327	0.0406824	0.0940809	-0.377574	0.17844	0.153602	0.065804	0.0403089	-0.0568103	0.137102	0.140631	-0.0263991	-0.262885	-0.106276	0.0747195	0.147751	0.160316	-0.129158	-0.0834357	-0.130275	-0.151105	0.0868867	0.275583	-0.0959251	-0.0796482	-0.13695	-0.0969344	-0.0918	-0.103335	-0.060638	0.270546	-0.0358711	-0.232054	0.347021	-0.0706869	-0.106382	-0.0654194	0.265294	-0.141428	-0.142287	-0.139566	-0.138102	-0.137732	-0.135041	-0.0901999
Alb	0.0375195	0.0291316	0.00766754	0	0.144681	0.311167	0.167558	-0.0210876	-0.07687	0.377193	0.273496	0.110348	0.306296	0.309478	0.149424	0.281296	-0.00701857	0.250852	0.236324	-0.0266008	0.0601573	0.0244699	0.148103	0.0391124	-0.0477729	0.121764	0.244578	0.287536	0.288867	0.274266	0.274762	0.269521	0.271795	0.0897237	0.24491	0.24728	-0.025518	-0.208985	0.315026	-0.14558	0.11107	0.270294	-0.0500633	-0.0498169	-0.050463	-0.0269961	-0.0238633	-0.00723339	0.0494992
ApoA1	0.235796	0.0868908	-0.0688327	0.144681	0	0.251751	-0.351058	0.23009	-0.0513807	-0.125967	0.562202	0.310717	0.725037	0.543748	0.272129	0.660013	0.169146	0.732088	0.109622	0.0229292	-0.127705	0.944197	0.878965	0.953778	0.765749	0.352425	-0.0821755	0.543356	0.503874	0.622616	0.550425	0.54286	0.559947	0.388643	-0.0975213	0.595823	0.126296	-0.202673	0.483674	-0.0072923	0.566447	0.048603	0.841305	0.843638	0.831799	0.868489	0.871818	0.889144	0.765048
ApoB	0.150868	-0.00593989	0.0406824	0.311167	0.251751	0	0.809057	0.223632	-0.0741761	0.156381	0.625949	0.049049	0.796206	0.708198	0.0628599	0.814403	-0.360712	0.783691	0.29588	-0.161634	0.542316	-0.0609252	0.300679	-0.0228456	-0.15161	0.636761	-0.165429	0.862238	0.899612	0.732458	0.867821	0.879431	0.83015	0.717551	0.319397	0.772856	-0.210667	0.0077552	0.84659	-0.060544	0.73258	0.268418	-0.202787	-0.200066	-0.209784	-0.168467	-0.160959	-0.154333	0.147787
ApoB/ApoA1	0.00698987	-0.0420568	0.0940809	0.167558	-0.351058	0.809057	0	0.0765435	-0.0261672	0.209912	0.258369	-0.151214	0.320536	0.352847	-0.112803	0.375983	-0.495437	0.313047	0.239875	-0.172938	0.606327	-0.616298	-0.23805	-0.586227	-0.59937	0.40963	-0.101425	0.489481	0.550724	0.313191	0.492883	0.509783	0.447367	0.473878	0.377366	0.371618	-0.321172	0.122704	0.505755	-0.0513424	0.379277	0.234421	-0.689124	-0.688421	-0.688451	-0.67615	-0.671499	-0.678271	-0.323407
bOHBut	0.760943	0.132869	-0.377574	-0.0210876	0.23009	0.223632	0.0765435	0	0.258369	-0.0220797	0.225584	0.0757169	0.303522	0.15934	-0.0301699	0.358209	0.146167	0.339534	0.156928	-0.178198	0.122813	0.196884	0.245607	0.206968	0.111368	0.0946871	-0.252803	0.319394	0.312351	0.325242	0.339776	0.346757	0.333266	0.405284	0.0503558	0.362698	0.181735	-0.0357669	0.296465	0.0924946	0.399214	0.108934	0.133708	0.13727	0.124159	0.145627	0.147057	0.157614	0.123406
Cit	0.2177	0.0177651	0.17844	-0.07687	-0.0513807	-0.0741761	-0.0261672	0.258369	0	0.149196	0.0785722	0.20323	-0.0604013	-0.00447625	0.120526	-0.0684276	0.0391155	-0.0529349	0.0169384	-0.0705518	-0.0229076	-0.0140435	-0.0262641	-0.016102	0.040309	-0.0867365	-0.0762213	-0.0503316	-0.059403	-0.0274184	-0.0408121	-0.0377946	-0.038913	0.0460364	-0.016907	-0.0605153	0.0217546	0.106723	-0.0435969	0.0699326	0.00903778	-0.0281564	0.0292444	0.0264241	0.0388569	0.016819	0.0146592	0.00287196	-0.000926907
Crea	0.0745896	0.124225	0.153602	0.377193	-0.125967	0.156381	0.209912	-0.0220797	0.149196	0	0.0545594	-0.0532164	-0.00410585	0.0946397	-0.0131498	0.0828378	-0.0869459	-0.0587277	0.15432	-0.168687	0.120387	-0.211996	-0.148887	-0.207997	-0.285817	0.121823	0.0825082	-0.0062542	0.0173442	-0.0663104	-0.00136794	0.00518415	-0.0164252	0.0646279	0.384338	0.102089	-0.0123103	0.0529322	0.0198508	-0.11099	0.0363643	0.330282	-0.248833	-0.246331	-0.257498	-0.2359	-0.234142	-0.225753	-0.13514
DHA	0.101666	0.138509	0.065804	0.273496	0.562202	0.625949	0.258369	0.225584	0.0785722	0.0545594	0	0.745535	0.738531	0.951359	0.663205	0.739712	-0.161465	0.741885	0.252206	-0.197462	0.304489	0.378927	0.620672	0.411735	0.275747	0.555934	0.0177213	0.692456	0.685376	0.681654	0.712122	0.720287	0.693688	0.669546	0.116926	0.657489	-0.161553	-0.0384315	0.646917	0.107655	0.719917	0.204761	0.278013	0.281728	0.265259	0.318303	0.326733	0.342049	0.503568
DHA/FA	-0.0357446	0.121362	0.0403089	0.110348	0.310717	0.049049	-0.151214	0.0757169	0.20323	-0.0532164	0.745535	0	0.276526	0.621853	0.900886	0.18929	0.115748	0.285669	0.0541317	-0.116713	-0.113865	0.32758	0.37902	0.339212	0.351937	0.0630773	0.149218	0.242778	0.20472	0.329343	0.253258	0.249587	0.2704	0.205863	-0.14803	0.10875	-0.0499717	-0.0422232	0.217779	0.168166	0.22974	-0.0224126	0.327355	0.327179	0.326294	0.344088	0.347111	0.357517	0.34253
EstC	0.256342	0.0363585	-0.0568103	0.306296	0.725037	0.796206	0.320536	0.303522	-0.0604013	-0.00410585	0.738531	0.276526	0	0.764508	0.260518	0.916592	0.032723	0.981308	0.200524	-0.0769396	0.182957	0.504835	0.734227	0.538133	0.343531	0.482416	-0.178672	0.963981	0.952456	0.956319	0.962483	0.95823	0.963239	0.630461	0.0375274	0.85199	0.0671782	-0.175167	0.942696	-0.106337	0.756693	0.129093	0.341142	0.343068	0.335099	0.382424	0.389101	0.409765	0.508418
FAw3	0.0511724	0.0904123	0.137102	0.309478	0.543748	0.708198	0.352847	0.15934	-0.00447625	0.0946397	0.951359	0.621853	0.764508	0	0.667005	0.747654	-0.276024	0.770139	0.327745	-0.156296	0.311572	0.329678	0.577401	0.362066	0.232512	0.557714	0.0728168	0.719939	0.721806	0.685637	0.732636	0.740401	0.709755	0.642773	0.172147	0.64895	-0.278741	-0.00683203	0.682368	0.052096	0.689427	0.25336	0.213155	0.215154	0.206098	0.248775	0.255971	0.270026	0.418481
FAw3/FA	-0.125193	0.0616764	0.140631	0.149424	0.272129	0.0628599	-0.112803	-0.0301699	0.120526	-0.0131498	0.663205	0.900886	0.260518	0.667005	0	0.121115	0.0242705	0.276529	0.106193	-0.0452812	-0.208278	0.284389	0.323668	0.293535	0.334699	-0.0292547	0.276245	0.226204	0.189839	0.3098	0.225499	0.217894	0.24597	0.095428	-0.15743	0.0143064	-0.186717	-0.00249644	0.21871	0.0900186	0.114576	-0.00474366	0.281468	0.277947	0.291094	0.288332	0.288907	0.296737	0.233222
FAw6	0.245757	0.148009	-0.0263991	0.281296	0.660013	0.814403	0.375983	0.358209	-0.0684276	0.0828378	0.739712	0.18929	0.916592	0.747654	0.121115	0	0.00363766	0.881938	0.25336	-0.129622	0.428563	0.407804	0.653566	0.441217	0.202417	0.645127	-0.231992	0.864739	0.87214	0.811322	0.876624	0.883256	0.858368	0.718546	0.203289	0.981497	0.150564	-0.0530016	0.8369	-0.0516745	0.820577	0.245996	0.24099	0.246484	0.223685	0.288752	0.29799	0.318603	0.49896
FAw6/FA	0.109485	0.131786	-0.262885	-0.00701857	0.169146	-0.360712	-0.495437	0.146167	0.0391155	-0.0869459	-0.161465	0.115748	0.032723	-0.276024	0.0242705	0.00363766	0	-0.0461779	-0.231855	0.0970197	-0.428252	0.314759	0.116272	0.297842	0.262294	-0.508808	-0.273483	-0.00297528	-0.0591258	0.143753	-0.0282493	-0.0543514	0.0457058	-0.390445	-0.388408	0.0724152	0.921974	-0.160228	0.0711947	-0.192071	-0.286084	-0.296107	0.306034	0.303035	0.315059	0.308348	0.306032	0.324395	0.0998411
FreeC	0.269057	0.00383533	-0.106276	0.250852	0.732088	0.783691	0.313047	0.339534	-0.0529349	-0.0587277	0.741885	0.285669	0.981308	0.770139	0.276529	0.881938	-0.0461779	0	0.171373	-0.112818	0.15032	0.525882	0.754565	0.55945	0.397399	0.513081	-0.147584	0.954283	0.940054	0.953323	0.959562	0.957333	0.955369	0.690274	0.00486465	0.808806	-0.0183694	-0.196437	0.912774	-0.0268114	0.799213	0.100771	0.38582	0.387742	0.38	0.42262	0.42897	0.442939	0.553695
Glc	0.291443	0.121288	0.0747195	0.236324	0.109622	0.29588	0.239875	0.156928	0.0169384	0.15432	0.252206	0.0541317	0.200524	0.327745	0.106193	0.25336	-0.231855	0.171373	0	0.0398763	0.286561	0.00532733	-0.020178	0.0047207	-0.0710694	0.160221	-0.00495053	0.194682	0.226753	0.103185	0.189492	0.196085	0.163302	0.156795	0.39948	0.221887	-0.181612	0.062163	0.165665	0.0725248	0.162246	0.369914	-0.086853	-0.0861025	-0.0895813	-0.0823054	-0.0811714	-0.0696912	-0.125974
Gly	-0.0928174	-0.0236151	0.147751	-0.0266008	0.0229292	-0.161634	-0.172938	-0.178198	-0.0705518	-0.168687	-0.197462	-0.116713	-0.0769396	-0.156296	-0.0452812	-0.129622	0.0970197	-0.112818	0.0398763	0	-0.129523	0.0774668	-0.0261863	0.0677042	0.156632	-0.0947119	0.0221509	-0.0995769	-0.101444	-0.0883954	-0.117297	-0.122783	-0.108697	-0.22629	-0.207789	-0.133879	0.0419326	-0.113675	-0.120669	0.0372186	-0.195367	-0.144947	0.105403	0.104819	0.108171	0.0953094	0.0947354	0.0876388	0.0430148
Gp	-0.0310545	0.115015	0.160316	0.0601573	-0.127705	0.542316	0.606327	0.122813	-0.0229076	0.120387	0.304489	-0.113865	0.182957	0.311572	-0.208278	0.428563	-0.428252	0.15032	0.286561	-0.129523	0	-0.360004	-0.1323	-0.341129	-0.509777	0.546029	-0.232496	0.218125	0.281608	0.0454147	0.240232	0.266233	0.188496	0.456921	0.434484	0.449122	-0.208968	0.238873	0.216563	0.0499077	0.40816	0.333116	-0.458458	-0.451134	-0.481006	-0.427049	-0.418524	-0.40782	-0.123188
HDL2-C	0.216855	0.0790605	-0.129158	0.0244699	0.944197	-0.0609252	-0.616298	0.196884	-0.0140435	-0.211996	0.378927	0.32758	0.504835	0.329678	0.284389	0.407804	0.314759	0.525882	0.00532733	0.0774668	-0.360004	0	0.820555	0.998183	0.874176	0.127615	-0.0370024	0.312556	0.255411	0.446217	0.317452	0.304373	0.342017	0.178724	-0.251563	0.352272	0.209128	-0.240973	0.249906	0.0383039	0.351665	-0.0774772	0.950954	0.951916	0.94551	0.964591	0.965114	0.977716	0.748854
HDL3-C	0.201159	0.0857897	-0.0834357	0.148103	0.878965	0.300679	-0.23805	0.245607	-0.0262641	-0.148887	0.620672	0.37902	0.734227	0.577401	0.323668	0.653566	0.116272	0.754565	-0.020178	-0.0261863	-0.1323	0.820555	0	0.853024	0.675261	0.368708	0.0247765	0.592002	0.548036	0.680559	0.604583	0.599042	0.610905	0.481867	-0.142224	0.590397	0.0772519	-0.239906	0.536179	-0.0525071	0.630734	0.0464726	0.735717	0.73844	0.725987	0.767669	0.773104	0.787318	0.766825
HDL-C	0.221709	0.0822079	-0.130275	0.0391124	0.953778	-0.0228456	-0.586227	0.206968	-0.016102	-0.207997	0.411735	0.339212	0.538133	0.362066	0.293535	0.441217	0.297842	0.55945	0.0047207	0.0677042	-0.341129	0.998183	0.853024	0	0.867717	0.156097	-0.0322085	0.347935	0.29138	0.478663	0.35375	0.341267	0.376638	0.214649	-0.243	0.383624	0.197127	-0.243627	0.284745	0.0294703	0.388132	-0.0644585	0.944103	0.945306	0.937983	0.959948	0.960993	0.97405	0.763048
HDL-D	0.118058	-0.0150643	-0.151105	-0.0477729	0.765749	-0.15161	-0.59937	0.111368	0.040309	-0.285817	0.275747	0.351937	0.343531	0.232512	0.334699	0.202417	0.262294	0.397399	-0.0710694	0.156632	-0.509777	0.874176	0.675261	0.867717	0	0.0865919	-0.0307064	0.214776	0.154399	0.359824	0.219621	0.206695	0.237698	0.12803	-0.359304	0.155443	0.143385	-0.263183	0.111784	0.271026	0.251645	-0.260975	0.958508	0.956917	0.962371	0.94518	0.94231	0.92013	0.785032
HDL-TG	0.030111	0.0548493	0.0868867	0.121764	0.352425	0.636761	0.40963	0.0946871	-0.0867365	0.121823	0.555934	0.0630773	0.482416	0.557714	-0.0292547	0.645127	-0.508808	0.513081	0.160221	-0.0947119	0.546029	0.127615	0.368708	0.156097	0.0865919	0	-0.102035	0.462067	0.500051	0.34259	0.506611	0.535199	0.440142	0.825804	0.327363	0.631896	-0.311276	0.0909353	0.334928	0.385251	0.824705	0.2419	0.108552	0.118012	0.0783649	0.143741	0.154681	0.14041	0.57419
His	-0.244242	-0.0436067	0.275583	0.244578	-0.0821755	-0.165429	-0.101425	-0.252803	-0.0762213	0.0825082	0.0177213	0.149218	-0.178672	0.0728168	0.276245	-0.231992	-0.273483	-0.147584	-0.00495053	0.0221509	-0.232496	-0.0370024	0.0247765	-0.0322085	-0.0307064	-0.102035	0	-0.217928	-0.231905	-0.172963	-0.213782	-0.216005	-0.209757	-0.128427	0.0860833	-0.273225	-0.351293	-0.240093	-0.218824	-0.0629684	-0.183783	0.243228	-0.0343757	-0.0361573	-0.0283131	-0.0326269	-0.0316595	-0.0188871	-0.116383
IDL-C	0.257547	-0.012812	-0.0959251	0.287536	0.543356	0.862238	0.489481	0.319394	-0.0503316	-0.0062542	0.692456	0.242778	0.963981	0.719939	0.226204	0.864739	-0.00297528	0.954283	0.194682	-0.0995769	0.218125	0.312556	0.592002	0.347935	0.214776	0.462067	-0.217928	0	0.995841	0.972153	0.997009	0.993663	0.995502	0.649065	0.0292326	0.807907	0.044772	-0.166991	0.975568	-0.0349423	0.736701	0.0868738	0.170767	0.172402	0.166498	0.208308	0.214973	0.229082	0.398997
IDL-CE	0.254142	-0.011562	-0.0796482	0.288867	0.503874	0.899612	0.550724	0.312351	-0.059403	0.0173442	0.685376	0.20472	0.952456	0.721806	0.189839	0.87214	-0.0591258	0.940054	0.226753	-0.101444	0.281608	0.255411	0.548036	0.29138	0.154399	0.500051	-0.231905	0.995841	0	0.946797	0.993096	0.992086	0.98512	0.664676	0.0792577	0.817999	0.00864185	-0.138844	0.969949	-0.0308791	0.74425	0.117218	0.108433	0.110533	0.10284	0.146387	0.153377	0.166897	0.360403
IDL-FC	0.256384	-0.0174866	-0.13695	0.274266	0.622616	0.732458	0.313191	0.325242	-0.0274184	-0.0663104	0.681654	0.329343	0.956319	0.685637	0.3098	0.811322	0.143753	0.953323	0.103185	-0.0883954	0.0454147	0.446217	0.680559	0.478663	0.359824	0.34259	-0.172963	0.972153	0.946797	0	0.96822	0.958846	0.983743	0.579749	-0.101602	0.749684	0.13754	-0.235242	0.953265	-0.0470433	0.685037	0.00493398	0.322298	0.322678	0.321636	0.357391	0.362943	0.37829	0.479258
IDL-L	0.266364	-0.00281643	-0.0969344	0.274762	0.550425	0.867821	0.492883	0.339776	-0.0408121	-0.00136794	0.712122	0.253258	0.962483	0.732636	0.225499	0.876624	-0.0282493	0.959562	0.189492	-0.117297	0.240232	0.317452	0.604583	0.35375	0.219621	0.506611	-0.213782	0.997009	0.993096	0.96822	0	0.999104	0.995034	0.703088	0.0444004	0.820056	0.0268727	-0.149643	0.964701	-0.00142151	0.782899	0.10131	0.181461	0.183688	0.175239	0.22027	0.227415	0.240503	0.429102
IDL-P	0.268728	0.00360332	-0.0918	0.269521	0.54286	0.879431	0.509783	0.346757	-0.0377946	0.00518415	0.720287	0.249587	0.95823	0.740401	0.217894	0.883256	-0.0543514	0.957333	0.196085	-0.122783	0.266233	0.304373	0.599042	0.341267	0.206695	0.535199	-0.216005	0.993663	0.992086	0.958846	0.999104	0	0.990819	0.72926	0.0642305	0.827376	0.00913367	-0.135469	0.957743	0.0133639	0.803329	0.115494	0.169723	0.172314	0.162352	0.20914	0.216575	0.229012	0.431938
IDL-PL	0.261606	-0.0072129	-0.103335	0.271795	0.559947	0.83015	0.447367	0.333266	-0.038913	-0.0164252	0.693688	0.2704	0.963239	0.709755	0.24597	0.858368	0.0457058	0.955369	0.163302	-0.108697	0.188496	0.342017	0.610905	0.376638	0.237698	0.440142	-0.209757	0.995502	0.98512	0.983743	0.995034	0.990819	0	0.649781	0.00218367	0.802108	0.0818405	-0.171405	0.973939	-0.032213	0.740312	0.0772277	0.201904	0.203532	0.197467	0.241098	0.247832	0.26413	0.420761
IDL-TG	0.264426	0.087897	-0.060638	0.0897237	0.388643	0.717551	0.473878	0.405284	0.0460364	0.0646279	0.669546	0.205863	0.630461	0.642773	0.095428	0.718546	-0.390445	0.690274	0.156795	-0.22629	0.456921	0.178724	0.481867	0.214649	0.12803	0.825804	-0.128427	0.649065	0.664676	0.579749	0.703088	0.72926	0.649781	0	0.253465	0.681559	-0.251624	0.0812096	0.545289	0.310563	0.96645	0.242755	0.13747	0.144813	0.11448	0.172362	0.181734	0.175913	0.517588
Ile	0.137629	0.140114	0.270546	0.24491	-0.0975213	0.319397	0.377366	0.0503558	-0.016907	0.384338	0.116926	-0.14803	0.0375274	0.172147	-0.15743	0.203289	-0.388408	0.00486465	0.39948	-0.207789	0.434484	-0.251563	-0.142224	-0.243	-0.359304	0.327363	0.0860833	0.0292326	0.0792577	-0.101602	0.0444004	0.0642305	0.00218367	0.253465	0	0.21656	-0.225779	0.203072	0.0313908	-0.0554684	0.206553	0.893864	-0.342477	-0.339298	-0.353081	-0.326984	-0.325008	-0.31285	-0.2237
LA	0.237942	0.175746	-0.0358711	0.24728	0.595823	0.772856	0.371618	0.362698	-0.0605153	0.102089	0.657489	0.10875	0.85199	0.64895	0.0143064	0.981497	0.0724152	0.808806	0.221887	-0.133879	0.449122	0.352272	0.590397	0.383624	0.155443	0.631896	-0.273225	0.807907	0.817999	0.749684	0.820056	0.827376	0.802108	0.681559	0.21656	0	0.273458	-0.042189	0.784502	-0.0473617	0.780166	0.237827	0.201271	0.207228	0.18264	0.247131	0.25645	0.273491	0.480463
LA/FA	0.122003	0.18377	-0.232054	-0.025518	0.126296	-0.210667	-0.321172	0.181735	0.0217546	-0.0123103	-0.161553	-0.0499717	0.0671782	-0.278741	-0.186717	0.150564	0.921974	-0.0183694	-0.181612	0.0419326	-0.208968	0.209128	0.0772519	0.197127	0.143385	-0.311276	-0.351293	0.044772	0.00864185	0.13754	0.0268727	0.00913367	0.0818405	-0.251624	-0.225779	0.273458	0	-0.121182	0.107558	-0.158964	-0.159233	-0.192182	0.197875	0.197468	0.199208	0.204825	0.204781	0.216854	0.118965
Lac	-0.109477	-0.0826867	0.347021	-0.208985	-0.202673	0.0077552	0.122704	-0.0357669	0.106723	0.0529322	-0.0384315	-0.0422232	-0.175167	-0.00683203	-0.00249644	-0.0530016	-0.160228	-0.196437	0.062163	-0.113675	0.238873	-0.240973	-0.239906	-0.243627	-0.263183	0.0909353	-0.240093	-0.166991	-0.138844	-0.235242	-0.149643	-0.135469	-0.171405	0.0812096	0.203072	-0.042189	-0.121182	0	-0.141173	-0.0102424	0.0362764	0.141357	-0.230405	-0.227772	-0.239624	-0.233611	-0.233765	-0.238355	-0.160842
LDL-C	0.234947	-0.00362317	-0.0706869	0.315026	0.483674	0.84659	0.505755	0.296465	-0.0435969	0.0198508	0.646917	0.217779	0.942696	0.682368	0.21871	0.8369	0.0711947	0.912774	0.165665	-0.120669	0.216563	0.249906	0.536179	0.284745	0.111784	0.334928	-0.218824	0.975568	0.969949	0.953265	0.964701	0.957743	0.973939	0.545289	0.0313908	0.784502	0.107558	-0.141173	0	-0.217598	0.643354	0.0978684	0.0818642	0.0818616	0.0827367	0.119139	0.124779	0.145746	0.270055
LDL-D	0.0419006	-0.0535336	-0.106382	-0.14558	-0.0072923	-0.060544	-0.0513424	0.0924946	0.0699326	-0.11099	0.107655	0.168166	-0.106337	0.052096	0.0900186	-0.0516745	-0.192071	-0.0268114	0.0725248	0.0372186	0.0499077	0.0383039	-0.0525071	0.0294703	0.271026	0.385251	-0.0629684	-0.0349423	-0.0308791	-0.0470433	-0.00142151	0.0133639	-0.032213	0.310563	-0.0554684	-0.0473617	-0.158964	-0.0102424	-0.217598	0	0.21589	-0.133978	0.193261	0.199398	0.174613	0.191081	0.19446	0.164153	0.386004
LDL-TG	0.284199	0.106451	-0.0654194	0.11107	0.566447	0.73258	0.379277	0.399214	0.00903778	0.0363643	0.719917	0.22974	0.756693	0.689427	0.114576	0.820577	-0.286084	0.799213	0.162246	-0.195367	0.40816	0.351665	0.630734	0.388132	0.251645	0.824705	-0.183783	0.736701	0.74425	0.685037	0.782899	0.803329	0.740312	0.96645	0.206553	0.780166	-0.159233	0.0362764	0.643354	0.21589	0	0.225317	0.281502	0.288478	0.259186	0.320241	0.329557	0.328432	0.625462
Leu	0.159748	0.151162	0.265294	0.270294	0.048603	0.268418	0.234421	0.108934	-0.0281564	0.330282	0.204761	-0.0224126	0.129093	0.25336	-0.00474366	0.245996	-0.296107	0.100771	0.369914	-0.144947	0.333116	-0.0774772	0.0464726	-0.0644585	-0.260975	0.2419	0.243228	0.0868738	0.117218	0.00493398	0.10131	0.115494	0.0772277	0.242755	0.893864	0.237827	-0.192182	0.141357	0.0978684	-0.133978	0.225317	0	-0.214023	-0.210036	-0.227442	-0.185387	-0.1822	-0.150624	-0.163877
L-HDL-C	0.146304	0.031347	-0.141428	-0.0500633	0.841305	-0.202787	-0.689124	0.133708	0.0292444	-0.248833	0.278013	0.327355	0.341142	0.213155	0.281468	0.24099	0.306034	0.38582	-0.086853	0.105403	-0.458458	0.950954	0.735717	0.944103	0.958508	0.108552	-0.0343757	0.170767	0.108433	0.322298	0.181461	0.169723	0.201904	0.13747	-0.342477	0.201271	0.197875	-0.230405	0.0818642	0.193261	0.281502	-0.214023	0	0.999831	0.998254	0.996429	0.995115	0.984493	0.816433
L-HDL-CE	0.149392	0.0350036	-0.142287	-0.0498169	0.843638	-0.200066	-0.688421	0.13727	0.0264241	-0.246331	0.281728	0.327179	0.343068	0.215154	0.277947	0.246484	0.303035	0.387742	-0.0861025	0.104819	-0.451134	0.951916	0.73844	0.945306	0.956917	0.118012	-0.0361573	0.172402	0.110533	0.322678	0.183688	0.172314	0.203532	0.144813	-0.339298	0.207228	0.197468	-0.227772	0.0818616	0.199398	0.288478	-0.210036	0.999831	0	0.997016	0.997272	0.996189	0.986101	0.821575
L-HDL-FC	0.136675	0.0186413	-0.139566	-0.050463	0.831799	-0.209784	-0.688451	0.124159	0.0388569	-0.257498	0.265259	0.326294	0.335099	0.206098	0.291094	0.223685	0.315059	0.38	-0.0895813	0.108171	-0.481006	0.94551	0.725987	0.937983	0.962371	0.0783649	-0.0283131	0.166498	0.10284	0.321636	0.175239	0.162352	0.197467	0.11448	-0.353081	0.18264	0.199208	-0.239624	0.0827367	0.174613	0.259186	-0.227442	0.998254	0.997016	0	0.991367	0.989322	0.976867	0.798391
L-HDL-L	0.156001	0.0485483	-0.138102	-0.0269961	0.868489	-0.168467	-0.67615	0.145627	0.016819	-0.2359	0.318303	0.344088	0.382424	0.248775	0.288332	0.288752	0.308348	0.42262	-0.0823054	0.0953094	-0.427049	0.964591	0.767669	0.959948	0.94518	0.143741	-0.0326269	0.208308	0.146387	0.357391	0.22027	0.20914	0.241098	0.172362	-0.326984	0.247131	0.204825	-0.233611	0.119139	0.191081	0.320241	-0.185387	0.996429	0.997272	0.991367	0	0.99985	0.995128	0.834588
L-HDL-P	0.155926	0.0518457	-0.137732	-0.0238633	0.871818	-0.160959	-0.671499	0.147057	0.0146592	-0.234142	0.326733	0.347111	0.389101	0.255971	0.288907	0.29799	0.306032	0.42897	-0.0811714	0.0947354	-0.418524	0.965114	0.773104	0.960993	0.94231	0.154681	-0.0316595	0.214973	0.153377	0.362943	0.227415	0.216575	0.247832	0.181734	-0.325008	0.25645	0.204781	-0.233765	0.124779	0.19446	0.329557	-0.1822	0.995115	0.996189	0.989322	0.99985	0	0.995866	0.840429
L-HDL-PL	0.168673	0.0679829	-0.135041	-0.00723339	0.889144	-0.154333	-0.678271	0.157614	0.00287196	-0.225753	0.342049	0.357517	0.409765	0.270026	0.296737	0.318603	0.324395	0.442939	-0.0696912	0.0876388	-0.40782	0.977716	0.787318	0.97405	0.92013	0.14041	-0.0188871	0.229082	0.166897	0.37829	0.240503	0.229012	0.26413	0.175913	-0.31285	0.273491	0.216854	-0.238355	0.145746	0.164153	0.328432	-0.150624	0.984493	0.986101	0.976867	0.995128	0.995866	0	0.819275
L-HDL-TG	0.085459	0.0503585	-0.0901999	0.0494992	0.765048	0.147787	-0.323407	0.123406	-0.000926907	-0.13514	0.503568	0.34253	0.508418	0.418481	0.233222	0.49896	0.0998411	0.553695	-0.125974	0.0430148	-0.123188	0.748854	0.766825	0.763048	0.785032	0.57419	-0.116383	0.398997	0.360403	0.479258	0.429102	0.431938	0.420761	0.517588	-0.2237	0.480463	0.118965	-0.160842	0.270055	0.386004	0.625462	-0.163877	0.816433	0.821575	0.798391	0.834588	0.840429	0.819275	0
L-LDL-C	0.242259	-0.00726721	-0.0771355	0.305931	0.500818	0.857559	0.507169	0.305659	-0.0478596	0.0147826	0.659739	0.220907	0.952061	0.693873	0.216615	0.8503	0.0530523	0.927021	0.179732	-0.115174	0.226142	0.265159	0.542115	0.299344	0.137886	0.376083	-0.230814	0.987105	0.982657	0.961142	0.978379	0.972535	0.984694	0.576358	0.0344158	0.797625	0.0953449	-0.142946	0.99759	-0.159604	0.672161	0.0938386	0.103924	0.104407	0.103261	0.14132	0.147246	0.166142	0.305746
L-LDL-CE	0.234612	-0.00758967	-0.0627233	0.313958	0.474772	0.878304	0.543016	0.296261	-0.053112	0.0321492	0.655732	0.201267	0.944666	0.696253	0.200795	0.852429	0.0247866	0.916743	0.193738	-0.120323	0.261105	0.22831	0.513188	0.262758	0.0968155	0.38873	-0.231066	0.98291	0.982676	0.946333	0.973961	0.969167	0.977678	0.578493	0.0632904	0.800928	0.0765649	-0.127259	0.996769	-0.1711	0.669802	0.113122	0.0625204	0.0630836	0.0616622	0.100321	0.106356	0.125608	0.275253
L-LDL-FC	0.264996	-0.00867763	-0.121499	0.279109	0.573195	0.781182	0.389811	0.329007	-0.0311664	-0.0364441	0.661559	0.276147	0.959459	0.676074	0.26024	0.830754	0.136468	0.943314	0.134917	-0.0986707	0.116898	0.373574	0.620833	0.406363	0.260494	0.331419	-0.225738	0.983293	0.966212	0.989786	0.975343	0.966414	0.98936	0.560006	-0.0507753	0.775049	0.149134	-0.190036	0.984053	-0.124421	0.668312	0.0363169	0.228038	0.228255	0.22803	0.263567	0.269013	0.286615	0.392087
L-LDL-L	0.257847	0.00316806	-0.0800723	0.292831	0.525273	0.869874	0.507232	0.326857	-0.0445523	0.0155334	0.685525	0.228713	0.962016	0.714494	0.213168	0.873492	0.0215966	0.943135	0.187734	-0.123398	0.25077	0.285254	0.567696	0.32046	0.155179	0.431126	-0.233982	0.992296	0.988986	0.96282	0.98869	0.985273	0.990425	0.631976	0.053705	0.819827	0.0727679	-0.130486	0.991773	-0.123822	0.724244	0.111874	0.126588	0.127801	0.123544	0.16541	0.17187	0.189785	0.345641
L-LDL-P	0.261079	0.0050343	-0.078861	0.291631	0.526454	0.878416	0.515671	0.332011	-0.0429936	0.0206329	0.692593	0.22615	0.962728	0.72102	0.207456	0.880824	0.00341677	0.94558	0.192413	-0.129919	0.26588	0.282694	0.57012	0.318427	0.151187	0.453334	-0.234934	0.992476	0.990546	0.959296	0.990523	0.988142	0.98994	0.651058	0.0661047	0.827277	0.0598697	-0.123844	0.988664	-0.112648	0.740988	0.121109	0.124487	0.125963	0.120594	0.163825	0.170497	0.188007	0.352858
L-LDL-PL	0.262997	0.00605958	-0.0769262	0.292448	0.530026	0.875627	0.510809	0.327537	-0.0533111	0.0194381	0.680352	0.212482	0.96378	0.714303	0.199555	0.881122	0.0127363	0.942679	0.210015	-0.115668	0.265356	0.286467	0.561446	0.321021	0.144054	0.436423	-0.233948	0.991559	0.990712	0.955913	0.986777	0.983426	0.987702	0.624042	0.0709764	0.827021	0.0675024	-0.131292	0.989271	-0.122265	0.717616	0.129701	0.118029	0.119575	0.113971	0.158075	0.164712	0.184826	0.331427
L-LDL-TG	0.294416	0.100227	-0.0859637	0.0956959	0.566577	0.697942	0.344807	0.412035	0.0267192	0.0159904	0.716283	0.256934	0.743783	0.674678	0.134115	0.794912	-0.261511	0.792534	0.142315	-0.189224	0.368509	0.369159	0.643699	0.405313	0.28555	0.804351	-0.180571	0.728988	0.731793	0.689698	0.776794	0.796725	0.736382	0.969234	0.167077	0.752632	-0.149026	0.0188263	0.627826	0.259368	0.996182	0.194326	0.311148	0.318171	0.288683	0.349245	0.358536	0.356507	0.649142
L-VLDL-C	-0.0630541	-0.00228189	0.217972	0.135441	-0.200078	0.664793	0.784123	-0.0436737	-0.0934609	0.27047	0.215941	-0.267327	0.158521	0.333474	-0.22961	0.344498	-0.734258	0.154372	0.355694	-0.118043	0.732626	-0.463898	-0.225212	-0.445325	-0.480351	0.659072	-0.0622703	0.21512	0.295914	-0.00236381	0.232596	0.261691	0.155031	0.478267	0.579262	0.344076	-0.505012	0.251672	0.183683	0.0538873	0.400109	0.37642	-0.517636	-0.5137	-0.528605	-0.50792	-0.503016	-0.516829	-0.171748
L-VLDL-CE	-0.0813138	-0.0118481	0.226047	0.156529	-0.255092	0.665065	0.814561	-0.064729	-0.0804179	0.296128	0.206698	-0.255206	0.141506	0.326821	-0.20734	0.315169	-0.741981	0.141977	0.334936	-0.100281	0.708304	-0.514205	-0.252956	-0.494418	-0.503913	0.650714	0.000652183	0.218056	0.297622	0.00383559	0.235106	0.26379	0.159601	0.473271	0.564665	0.316202	-0.512613	0.210607	0.180609	0.104175	0.37673	0.371519	-0.557388	-0.553218	-0.568701	-0.546997	-0.541592	-0.556552	-0.186003
L-VLDL-FC	-0.043106	0.00701162	0.203664	0.110606	-0.1385	0.646256	0.731483	-0.0210959	-0.10434	0.235891	0.219679	-0.2721	0.171411	0.331341	-0.245781	0.36494	-0.706457	0.162662	0.367861	-0.132761	0.737716	-0.399914	-0.191018	-0.383112	-0.443233	0.649642	-0.124983	0.206102	0.28596	-0.00880254	0.223499	0.252213	0.145936	0.469951	0.578047	0.36296	-0.483746	0.287031	0.181623	0.00164181	0.41263	0.37073	-0.46297	-0.459378	-0.473294	-0.4542	-0.449937	-0.462195	-0.152523
L-VLDL-L	-0.0448374	-0.00058301	0.203212	0.129651	-0.190628	0.654702	0.770857	-0.0220832	-0.0950946	0.262328	0.202856	-0.281895	0.153497	0.317433	-0.250946	0.344488	-0.720053	0.146728	0.364632	-0.13276	0.739572	-0.452142	-0.229674	-0.434859	-0.482716	0.632604	-0.0903759	0.204519	0.285745	-0.0135624	0.221137	0.249898	0.14338	0.464109	0.585816	0.344135	-0.493071	0.272782	0.179402	0.0213671	0.390414	0.377736	-0.51255	-0.508794	-0.522984	-0.504198	-0.499803	-0.512413	-0.192988
L-VLDL-P	-0.0439705	-0.000991329	0.20236	0.130032	-0.192663	0.653153	0.770718	-0.0213067	-0.0948702	0.262952	0.200281	-0.28364	0.151296	0.3147	-0.252971	0.342569	-0.719385	0.144408	0.364568	-0.133341	0.73956	-0.453675	-0.232084	-0.436496	-0.484428	0.629365	-0.0905655	0.202573	0.28387	-0.015591	0.219064	0.247784	0.141315	0.461727	0.586292	0.342401	-0.492405	0.273556	0.177869	0.0201653	0.387677	0.377774	-0.514189	-0.510435	-0.524596	-0.506004	-0.501648	-0.514231	-0.196325
L-VLDL-PL	-0.0331855	0.00428225	0.195227	0.130639	-0.168523	0.672185	0.774285	-0.00669618	-0.0956786	0.256229	0.224076	-0.271143	0.179602	0.33694	-0.243355	0.369275	-0.71366	0.173048	0.368615	-0.13963	0.746218	-0.434744	-0.208408	-0.416728	-0.473313	0.644303	-0.10368	0.228932	0.309361	0.0119053	0.24623	0.275013	0.168845	0.484957	0.585047	0.367125	-0.487441	0.272582	0.203978	0.0177278	0.415295	0.38103	-0.500104	-0.496306	-0.510729	-0.490373	-0.485792	-0.497437	-0.17753
L-VLDL-TG	-0.0412304	-0.000963756	0.199519	0.127248	-0.193027	0.644387	0.763084	-0.0189191	-0.0956536	0.260678	0.191415	-0.289934	0.14376	0.304993	-0.260808	0.336702	-0.71514	0.135966	0.36559	-0.135958	0.738694	-0.451769	-0.23663	-0.43518	-0.48523	0.618493	-0.096481	0.193077	0.274514	-0.0250453	0.20916	0.237727	0.131396	0.451888	0.587124	0.336982	-0.489065	0.279779	0.170237	0.0106994	0.378931	0.376478	-0.51304	-0.509351	-0.523263	-0.505569	-0.501412	-0.513839	-0.204339
M-HDL-C	0.202464	0.153653	0.00677626	0.109239	0.751541	-0.0851171	-0.539635	0.138461	-0.105768	-0.0340197	0.264874	0.162992	0.352432	0.225424	0.102962	0.368224	0.269736	0.314133	0.114782	0.029067	-0.0785805	0.75804	0.549377	0.749654	0.408022	0.0834646	0.0324306	0.141002	0.111845	0.211269	0.143048	0.135751	0.168127	0.0444956	0.0199245	0.326209	0.205177	-0.0976791	0.133172	-0.127074	0.189256	0.213713	0.578901	0.584771	0.557019	0.62403	0.628405	0.686805	0.378317
M-HDL-CE	0.194039	0.149024	0.0138405	0.105638	0.728645	-0.108849	-0.548305	0.126284	-0.108178	-0.0286809	0.231938	0.140748	0.320986	0.198435	0.0892996	0.339099	0.274984	0.280073	0.121603	0.0346578	-0.0797747	0.739866	0.512117	0.729174	0.38852	0.0503235	0.0325678	0.10847	0.080525	0.177066	0.108351	0.100469	0.134317	0.00302321	0.0242492	0.299313	0.209398	-0.091023	0.106552	-0.14363	0.146637	0.213597	0.560232	0.565742	0.539485	0.603492	0.607342	0.666142	0.340943
M-HDL-FC	0.226816	0.166838	-0.0158719	0.118871	0.812076	-0.00105535	-0.496594	0.179018	-0.0944123	-0.0476453	0.373024	0.237596	0.453793	0.313873	0.15003	0.461956	0.250531	0.424454	0.0875365	0.00924778	-0.0742179	0.802373	0.666286	0.802309	0.465677	0.193965	0.031688	0.251504	0.218558	0.326553	0.260895	0.255676	0.282723	0.186038	0.00429146	0.413864	0.190955	-0.120328	0.223877	-0.0679965	0.331703	0.210314	0.629425	0.636372	0.604233	0.680026	0.686101	0.741793	0.498725
M-HDL-L	0.216861	0.173099	0.0146154	0.121804	0.768036	0.0422799	-0.42514	0.164191	-0.121545	-0.00707435	0.363309	0.180372	0.42625	0.32099	0.0983353	0.469387	0.151024	0.395265	0.150586	0.00316967	0.0303853	0.73253	0.592287	0.731184	0.378151	0.262375	0.03322	0.226206	0.206275	0.268755	0.237384	0.236272	0.249251	0.207906	0.0958788	0.422653	0.11998	-0.0812588	0.193229	-0.046267	0.340549	0.278348	0.545977	0.554003	0.51743	0.599062	0.605802	0.663478	0.441137
M-HDL-P	0.212496	0.172613	0.0182136	0.12253	0.761205	0.0629843	-0.400636	0.164014	-0.125186	-0.000843161	0.372608	0.174777	0.430927	0.331751	0.0908226	0.481595	0.127091	0.400838	0.157962	-0.0014231	0.054623	0.717764	0.587936	0.717299	0.361793	0.291067	0.0346641	0.233526	0.216085	0.269302	0.246021	0.24608	0.255265	0.229843	0.112268	0.43521	0.104242	-0.0747204	0.197207	-0.0341131	0.358482	0.290042	0.529572	0.537918	0.50006	0.583791	0.590916	0.64852	0.441047
M-HDL-PL	0.230418	0.183942	-0.00056964	0.110926	0.796248	0.0980561	-0.385995	0.189342	-0.11573	-0.0163288	0.426795	0.217867	0.47619	0.37336	0.116484	0.520544	0.104056	0.454392	0.146777	-0.00952851	0.048264	0.749256	0.656992	0.753313	0.412699	0.353998	0.0261876	0.283529	0.264095	0.32191	0.300646	0.302167	0.306406	0.309148	0.100451	0.470095	0.0821766	-0.0854101	0.231906	0.00738863	0.43973	0.280646	0.572425	0.581247	0.541487	0.62717	0.634898	0.688283	0.516977
M-HDL-TG	-0.00697861	0.0505444	0.144892	0.134753	-0.046188	0.587727	0.593528	0.0324707	-0.149863	0.230948	0.335693	-0.102199	0.234843	0.377233	-0.152119	0.432947	-0.580942	0.235803	0.251749	-0.122486	0.686194	-0.281669	-0.0583069	-0.26155	-0.429328	0.770223	0.0568147	0.270095	0.333377	0.0956419	0.302624	0.332133	0.242991	0.591306	0.502012	0.423533	-0.386957	0.146256	0.197186	0.265646	0.513091	0.434887	-0.393512	-0.382582	-0.427711	-0.344595	-0.332783	-0.312058	0.0173666
M-LDL-C	0.2228	-0.00235066	-0.0626415	0.325349	0.452367	0.837139	0.513955	0.284497	-0.0438951	0.0274957	0.628623	0.209247	0.9252	0.665626	0.215134	0.817815	0.0849935	0.890457	0.151172	-0.128938	0.216219	0.218999	0.513338	0.254077	0.0720959	0.297073	-0.208276	0.959493	0.953726	0.938398	0.946693	0.938919	0.95846	0.513585	0.0319647	0.766811	0.117511	-0.13725	0.997728	-0.267076	0.611131	0.101002	0.0457207	0.0452583	0.0481011	0.0828439	0.0882455	0.110936	0.226453
M-LDL-CE	0.211799	-0.00625745	-0.0604821	0.329424	0.428305	0.829285	0.518998	0.273547	-0.0430757	0.0304937	0.615849	0.208899	0.91187	0.652676	0.217012	0.801028	0.0990839	0.875053	0.140168	-0.132118	0.210355	0.197118	0.488225	0.231414	0.0541136	0.273296	-0.204365	0.951148	0.944787	0.932041	0.937184	0.928747	0.951226	0.493057	0.0243684	0.751523	0.128498	-0.137823	0.99502	-0.276131	0.588009	0.0922607	0.0254543	0.0247242	0.0287007	0.0622676	0.0675009	0.0906485	0.204296
M-LDL-FC	0.262297	0.014952	-0.0693859	0.304871	0.540082	0.853923	0.485165	0.321521	-0.0458211	0.0163853	0.66927	0.206803	0.961463	0.706012	0.203132	0.870655	0.0260126	0.935392	0.193371	-0.112505	0.238854	0.301729	0.603582	0.339281	0.1407	0.387163	-0.219582	0.974815	0.971698	0.945773	0.966867	0.961898	0.969298	0.58567	0.0611551	0.8146	0.0708184	-0.131337	0.99023	-0.227246	0.691817	0.133427	0.124605	0.125255	0.123383	0.162368	0.168377	0.188929	0.309924
M-LDL-L	0.242841	0.0117309	-0.0608351	0.312241	0.4822	0.873557	0.535747	0.309398	-0.0465319	0.0361953	0.663002	0.203218	0.94511	0.699269	0.197884	0.859867	0.0237076	0.916912	0.180168	-0.137521	0.269079	0.234945	0.539444	0.271583	0.0807368	0.385366	-0.218744	0.974082	0.972927	0.940082	0.967148	0.962978	0.970702	0.590271	0.0748855	0.80778	0.075242	-0.115549	0.996696	-0.221503	0.683996	0.136284	0.0603459	0.0609702	0.0592356	0.0995616	0.105762	0.12719	0.269175
M-LDL-P	0.243953	0.0144993	-0.0603959	0.310055	0.485324	0.879159	0.539942	0.313335	-0.0468285	0.0386334	0.670106	0.204693	0.946726	0.704996	0.19597	0.866624	0.0135884	0.920063	0.182558	-0.141558	0.279602	0.235779	0.541926	0.272643	0.0814982	0.402878	-0.220158	0.975311	0.974799	0.939495	0.969948	0.966561	0.972068	0.606933	0.0831165	0.814927	0.069136	-0.109494	0.995127	-0.210103	0.699174	0.14316	0.0623586	0.0632013	0.0605402	0.102003	0.108362	0.129393	0.278501
M-LDL-PL	0.258051	0.027187	-0.0380451	0.292283	0.476819	0.935832	0.608008	0.320191	-0.065686	0.0700208	0.676301	0.14005	0.936239	0.727929	0.131121	0.899956	-0.119736	0.913189	0.267891	-0.132839	0.392043	0.199957	0.513674	0.237471	0.0309196	0.520904	-0.234018	0.961543	0.976219	0.886897	0.960301	0.962676	0.946359	0.67075	0.186925	0.848289	-0.0262157	-0.0654754	0.960133	-0.155066	0.750331	0.218485	0.0154036	0.0178881	0.00854164	0.05657	0.0638873	0.0838946	0.264621
M-LDL-TG	0.302212	0.116819	-0.0924453	0.0933579	0.620312	0.690952	0.306515	0.416373	0.00750599	0.00916702	0.719032	0.255677	0.772382	0.677318	0.132989	0.823532	-0.212477	0.81404	0.13762	-0.193023	0.35401	0.422443	0.677975	0.457704	0.307497	0.785144	-0.194575	0.739374	0.739451	0.706875	0.784568	0.802304	0.749617	0.940347	0.161367	0.783356	-0.10162	0.0208722	0.651711	0.187481	0.993817	0.202757	0.348809	0.355487	0.327203	0.38777	0.396733	0.397627	0.661182
MUFA	0.0838463	0.012715	0.163732	0.144469	0.262304	0.813025	0.654801	0.150723	-0.109288	0.14206	0.520097	-0.0926266	0.541165	0.612024	-0.0904585	0.680431	-0.666139	0.562376	0.364867	-0.185222	0.724103	-0.0279959	0.235402	0.00052832	-0.170438	0.798955	-0.0777437	0.534203	0.590635	0.366023	0.561575	0.587427	0.493556	0.745405	0.490537	0.644636	-0.460558	0.157678	0.479239	0.0438278	0.735264	0.407274	-0.151089	-0.145146	-0.169652	-0.120881	-0.113057	-0.109893	0.168448
MUFA/FA	-0.0676669	-0.0738777	0.232649	-0.039909	-0.258474	0.372608	0.556837	-0.0692796	-0.109768	0.129833	-0.0158814	-0.398404	-0.0846369	0.0792143	-0.369624	0.0865996	-0.800567	-0.0390173	0.201618	-0.145671	0.686617	-0.433062	-0.291785	-0.424375	-0.511329	0.491199	0.0800483	-0.0441541	0.0270819	-0.227564	-0.0184806	0.00969527	-0.0862386	0.343187	0.482101	0.0876333	-0.598542	0.266573	-0.0747086	0.0595511	0.246795	0.354325	-0.479924	-0.474195	-0.497553	-0.472805	-0.468635	-0.47465	-0.246916
M-VLDL-C	-0.0332595	-0.0177639	0.192578	0.187264	-0.14148	0.791347	0.859045	0.0122235	-0.0897161	0.265904	0.33424	-0.194855	0.313602	0.449866	-0.156346	0.472405	-0.6837	0.309675	0.322228	-0.132543	0.736512	-0.434795	-0.131573	-0.409147	-0.467184	0.705796	-0.0611684	0.387869	0.462608	0.179611	0.404691	0.431702	0.333684	0.573815	0.532184	0.463631	-0.458618	0.196363	0.357186	0.0657647	0.498879	0.361687	-0.510935	-0.506545	-0.523184	-0.491073	-0.484324	-0.492578	-0.107834
M-VLDL-CE	-0.0389686	-0.0522558	0.171647	0.209533	-0.113622	0.836305	0.879433	0.0116345	-0.0981104	0.243168	0.381095	-0.142615	0.390742	0.501465	-0.0886683	0.50826	-0.644805	0.39228	0.2997	-0.109873	0.680213	-0.409018	-0.0815134	-0.380681	-0.42273	0.706145	-0.0282968	0.481994	0.549764	0.288336	0.495748	0.519431	0.432576	0.593024	0.460153	0.492288	-0.436216	0.114189	0.443851	0.109321	0.521088	0.317582	-0.485795	-0.481789	-0.496576	-0.462665	-0.455324	-0.462602	-0.0620854
M-VLDL-FC	-0.0252411	0.0178139	0.208119	0.156733	-0.164498	0.713606	0.803984	0.0120008	-0.0780197	0.277945	0.272502	-0.241599	0.221201	0.378834	-0.220338	0.416497	-0.698302	0.211792	0.33379	-0.15086	0.766239	-0.444165	-0.178334	-0.422338	-0.494486	0.678822	-0.0923721	0.275052	0.354167	0.0596055	0.294429	0.323873	0.218017	0.531785	0.587594	0.415494	-0.464868	0.274625	0.252844	0.0197391	0.456762	0.39468	-0.516502	-0.511894	-0.529774	-0.500888	-0.495024	-0.504091	-0.150388
M-VLDL-L	-0.044187	0.00358872	0.208748	0.152782	-0.223731	0.699067	0.825507	-0.010847	-0.0814714	0.279546	0.230005	-0.263868	0.183657	0.345946	-0.227556	0.370791	-0.698304	0.172681	0.335518	-0.142371	0.754611	-0.498319	-0.23731	-0.477948	-0.538108	0.626623	-0.0770726	0.24923	0.330066	0.0307288	0.264607	0.292766	0.190196	0.477886	0.580907	0.370951	-0.469871	0.26725	0.234699	0.00133475	0.395639	0.384254	-0.570102	-0.56617	-0.580994	-0.557231	-0.551979	-0.561063	-0.219275
M-VLDL-P	-0.0457798	0.00475888	0.209066	0.148903	-0.233169	0.689371	0.82226	-0.0137888	-0.0807747	0.279981	0.218709	-0.270352	0.170623	0.334809	-0.233679	0.359296	-0.698509	0.159194	0.335301	-0.14297	0.753693	-0.50536	-0.248291	-0.485509	-0.544717	0.616607	-0.0774073	0.236038	0.317282	0.0170209	0.251095	0.279235	0.176612	0.46669	0.583099	0.360356	-0.470255	0.271886	0.223167	-0.0046155	0.383577	0.384273	-0.576342	-0.572481	-0.587007	-0.564239	-0.559148	-0.568367	-0.230899
M-VLDL-PL	-0.0324761	0.00763332	0.207717	0.160932	-0.20733	0.719643	0.834108	0.00369655	-0.0812989	0.282121	0.252421	-0.251828	0.211638	0.365665	-0.219799	0.397304	-0.690558	0.199254	0.337195	-0.14711	0.76336	-0.488037	-0.216255	-0.466361	-0.538053	0.639248	-0.0823421	0.277261	0.357317	0.0596704	0.293389	0.321611	0.219831	0.500821	0.581742	0.396224	-0.461591	0.26519	0.263298	-0.00238338	0.421121	0.392097	-0.566666	-0.5625	-0.578359	-0.551203	-0.545555	-0.552706	-0.206861
M-VLDL-TG	-0.0517729	0.0119722	0.212911	0.132495	-0.26264	0.64209	0.796713	-0.025608	-0.0771054	0.28093	0.1732	-0.295038	0.114735	0.288474	-0.258909	0.312335	-0.697269	0.10119	0.335221	-0.143437	0.749298	-0.523219	-0.287629	-0.505855	-0.562465	0.578887	-0.0814022	0.175643	0.258302	-0.0446416	0.189908	0.218157	0.114792	0.421358	0.593834	0.316984	-0.470472	0.295114	0.168377	-0.0263376	0.336214	0.386145	-0.589933	-0.586315	-0.599878	-0.581113	-0.576713	-0.586639	-0.269532
PC	0.179371	-0.0701678	0.0221718	0.17318	0.838178	0.517226	0.0150139	0.182422	-0.0876847	-0.118099	0.63047	0.227832	0.782038	0.69272	0.275423	0.682037	-0.237275	0.833991	0.180406	-0.0765468	0.0233814	0.697358	0.7914	0.718794	0.546151	0.48567	0.0766155	0.66422	0.645098	0.686297	0.676273	0.676722	0.663515	0.57086	0.0115103	0.589696	-0.240492	-0.212575	0.602857	-0.0170071	0.679775	0.133185	0.580886	0.582272	0.57496	0.608144	0.612302	0.625318	0.609556
Phe	-0.200169	0.0150228	0.296198	-0.0681256	-0.114988	-0.0248217	0.053991	-0.122899	-0.0407572	-0.159276	0.0266265	0.0228889	-0.0814169	0.0972665	0.13059	-0.0550244	-0.18947	-0.0721368	0.0986365	0.191944	0.197441	-0.122279	-0.0493579	-0.117875	-0.224585	-0.0263857	0.468541	-0.0882693	-0.084435	-0.0952401	-0.0794657	-0.0739473	-0.0740775	0.00719685	0.177079	-0.0760882	-0.197395	-0.0778755	-0.076363	-0.0378674	-0.0445658	0.366865	-0.193128	-0.193024	-0.194305	-0.174953	-0.171862	-0.142075	-0.21269
PUFA	0.225419	0.145683	-0.00304444	0.295168	0.664749	0.824868	0.384168	0.341276	-0.0601736	0.0873005	0.796741	0.262077	0.924103	0.810813	0.20864	0.994886	-0.0383591	0.894458	0.273019	-0.137551	0.424428	0.410201	0.664233	0.444565	0.214474	0.652826	-0.192531	0.871599	0.878302	0.819573	0.88402	0.891024	0.864534	0.730954	0.204709	0.963581	0.0904944	-0.0481825	0.841266	-0.037137	0.827961	0.255209	0.245458	0.250618	0.229088	0.293007	0.302251	0.322615	0.503735
PUFA/FA	0.0759012	0.141423	-0.220152	0.0287514	0.225456	-0.335387	-0.506025	0.130699	0.0635535	-0.0852589	-0.00343375	0.320383	0.0905611	-0.112931	0.255566	0.030112	0.972611	0.0177088	-0.201192	0.084531	-0.462299	0.369191	0.186209	0.354893	0.330454	-0.498274	-0.199003	0.0480909	-0.0146045	0.209323	0.0234537	-0.00356408	0.0997913	-0.357005	-0.411811	0.0718739	0.848099	-0.157031	0.117964	-0.163711	-0.251653	-0.287155	0.360502	0.356794	0.371423	0.364411	0.362328	0.381887	0.150998
Pyr	-0.0391742	0.00656266	0.482679	-0.183865	-0.187132	0.12371	0.246023	-0.0275	0.107948	0.110115	0.0374205	-0.0377499	-0.0691977	0.112591	0.0651178	0.0171074	-0.261949	-0.106591	0.304971	-0.0713989	0.309188	-0.259187	-0.189955	-0.256305	-0.290507	0.0746974	-0.16181	-0.0510926	-0.0190215	-0.13321	-0.0424061	-0.0302694	-0.0661096	0.0919072	0.232646	0.0253379	-0.200981	0.692957	-0.0247265	-0.0260878	0.0627951	0.17686	-0.270564	-0.269984	-0.272802	-0.274476	-0.274861	-0.277878	-0.213993
Remnant-C	0.145259	-0.0099781	0.0401277	0.304423	0.280607	0.987906	0.777142	0.219605	-0.0747763	0.138313	0.660819	0.0946477	0.810355	0.735391	0.104215	0.819087	-0.372609	0.806071	0.282738	-0.139614	0.524117	-0.0244381	0.349716	0.0153441	-0.106971	0.682287	-0.127128	0.876904	0.910641	0.755712	0.886096	0.898437	0.848807	0.756047	0.284566	0.771971	-0.231397	-0.0341189	0.839986	0.0334216	0.765525	0.256344	-0.159623	-0.155849	-0.170066	-0.120208	-0.111481	-0.103236	0.218144
Serum-C	0.26103	0.0269498	-0.0711101	0.29107	0.729779	0.795537	0.319432	0.314915	-0.0586385	-0.0200228	0.742015	0.279828	0.998471	0.768904	0.266098	0.910065	0.0105642	0.9904	0.192951	-0.0873258	0.173666	0.512798	0.742867	0.546294	0.360396	0.492886	-0.169686	0.96493	0.952543	0.959252	0.96535	0.961634	0.964733	0.649754	0.0280343	0.842806	0.0431512	-0.18206	0.937806	-0.0840722	0.771532	0.121235	0.355332	0.357252	0.349363	0.395476	0.402087	0.420899	0.523484
Serum-TG	0.00588274	0.0319605	0.17956	0.136745	-0.0979633	0.731891	0.785537	0.0597947	-0.0711293	0.256478	0.3249	-0.204711	0.265785	0.417746	-0.203658	0.463802	-0.70697	0.267855	0.331667	-0.168142	0.765894	-0.377585	-0.104153	-0.353712	-0.428328	0.740787	-0.102846	0.31339	0.389177	0.104414	0.339626	0.370817	0.260384	0.618314	0.578406	0.459232	-0.471308	0.26962	0.274732	0.0686803	0.545653	0.396392	-0.445317	-0.439996	-0.460932	-0.427716	-0.421241	-0.431521	-0.065557
SFA	0.145082	0.0282912	0.0903248	0.232072	0.485588	0.875904	0.569176	0.211524	-0.075911	0.101139	0.70341	0.10251	0.764041	0.776675	0.0985647	0.820258	-0.537905	0.780214	0.350607	-0.15206	0.52512	0.201811	0.51065	0.238927	0.0880052	0.808327	-0.07518	0.73852	0.772862	0.619717	0.76034	0.77911	0.703279	0.812414	0.35813	0.759195	-0.390172	0.00776782	0.667992	0.0656226	0.845633	0.331463	0.0788706	0.0838345	0.063622	0.113675	0.121664	0.12551	0.387254
SFA/FA	-0.0312324	-0.147607	0.0279398	0.0142887	0.00984427	0.00515247	0.0176718	-0.139414	0.0584965	-0.0602462	0.0319136	0.0626625	-0.0322606	0.0802695	0.137698	-0.210214	-0.510582	0.0299672	0.0415949	0.0892408	-0.288049	0.0322363	0.142153	0.0448942	0.242152	0.121982	0.254569	-0.0210069	-0.0220976	-0.0176605	-0.0175971	-0.0137526	-0.0490424	0.0978197	-0.0298764	-0.293228	-0.617376	-0.162147	-0.104622	0.217331	0.0604257	-0.0521417	0.130191	0.127532	0.139284	0.110553	0.107385	0.0800074	0.134862
S-HDL-C	0.1889	0.146968	-0.0625981	0.206503	0.339302	0.255808	0.0164817	0.228043	-0.0838236	0.0165353	0.29233	0.126619	0.479279	0.264187	0.0827758	0.459198	0.358091	0.407235	0.00307076	-0.106888	0.122319	0.243012	0.381886	0.26217	-0.176594	-0.0900023	-0.0546224	0.406621	0.390217	0.436186	0.391102	0.379245	0.433181	0.0540389	0.0285881	0.432394	0.317778	-0.0646958	0.52466	-0.559258	0.169684	0.232272	-0.0222955	-0.0198228	-0.0309572	0.0329518	0.0391007	0.109117	-0.0648547
S-HDL-CE	0.179232	0.106961	-0.109495	0.189155	0.283067	0.260454	0.0525147	0.234922	-0.0639749	-0.0281988	0.265574	0.143221	0.484599	0.240047	0.114567	0.423932	0.42983	0.417587	-0.0380388	-0.107949	0.0533771	0.19989	0.341688	0.218403	-0.170461	-0.18485	-0.0829056	0.444151	0.421615	0.488474	0.422331	0.406051	0.47335	0.00663917	-0.0561866	0.399247	0.371099	-0.0975485	0.573994	-0.572446	0.118319	0.142792	-0.0463632	-0.0460043	-0.0478091	0.00139596	0.00610045	0.0700322	-0.10373
S-HDL-FC	0.138647	0.238762	0.15727	0.177546	0.411112	0.110759	-0.144937	0.0943086	-0.120769	0.190549	0.266154	0.00559412	0.226369	0.238344	-0.0821103	0.38335	-0.108488	0.169669	0.173411	-0.0582913	0.345508	0.309022	0.367011	0.321498	-0.106399	0.347232	0.0889976	0.0560607	0.0721101	0.012303	0.0746014	0.0867205	0.0595411	0.228227	0.358913	0.360761	-0.0544369	0.101055	0.066424	-0.226044	0.303758	0.485066	0.0966132	0.106571	0.0625066	0.155623	0.164716	0.225205	0.136086
S-HDL-L	0.152793	0.222313	0.0826189	0.193957	0.273473	0.252659	0.0630558	0.143029	-0.14144	0.166951	0.277675	0.0105272	0.312772	0.256628	-0.0693336	0.432415	-0.00622999	0.241456	0.155939	-0.104791	0.388904	0.13693	0.262281	0.153737	-0.32001	0.227891	0.044371	0.208393	0.226804	0.1545	0.21399	0.220585	0.215587	0.189376	0.326647	0.410104	0.039114	0.0691905	0.263956	-0.346521	0.256246	0.475269	-0.133581	-0.124516	-0.163848	-0.0655725	-0.0556153	0.0193566	-0.0716409
S-HDL-P	0.149362	0.225377	0.0922872	0.191471	0.251461	0.267845	0.0915286	0.140355	-0.147277	0.177915	0.277634	-0.00113323	0.302355	0.258741	-0.0823105	0.432682	-0.0393837	0.231738	0.168071	-0.109453	0.417887	0.107983	0.24089	0.125127	-0.343658	0.256148	0.0443808	0.202955	0.225009	0.139769	0.210172	0.218429	0.208095	0.20789	0.349324	0.411651	0.0155902	0.0841352	0.254088	-0.327256	0.267675	0.487429	-0.159934	-0.150474	-0.191388	-0.0915536	-0.0813266	-0.00726345	-0.080078
S-HDL-PL	0.103554	0.234536	0.1658	0.131132	0.213326	0.100972	-0.0366398	0.0428063	-0.151838	0.218498	0.172322	-0.0589192	0.0919146	0.155194	-0.144536	0.27138	-0.207704	0.035416	0.225435	-0.0549074	0.410819	0.110295	0.140083	0.116811	-0.27004	0.339068	0.123393	-0.0317555	0.000341416	-0.112972	-0.0145759	0.00103624	-0.0363845	0.17535	0.426085	0.25502	-0.136424	0.127512	-0.0369296	-0.107732	0.203701	0.51819	-0.0977986	-0.0862425	-0.136478	-0.0377936	-0.0281902	0.0356119	-0.0350134
S-HDL-TG	-0.0424514	0.0683736	0.1707	0.0762037	-0.287518	0.570649	0.731366	0.015524	-0.0826737	0.268457	0.21436	-0.204248	0.0819325	0.252794	-0.258936	0.30826	-0.654847	0.0789693	0.203518	-0.162871	0.764633	-0.526088	-0.189935	-0.498335	-0.615231	0.70503	-0.035261	0.152374	0.227236	-0.0479728	0.186344	0.220151	0.114626	0.558022	0.549105	0.323601	-0.424828	0.282287	0.119917	0.100227	0.460285	0.411408	-0.590786	-0.58244	-0.616134	-0.560312	-0.550928	-0.550415	-0.139831
S-LDL-C	0.229641	0.0063996	-0.0661454	0.32024	0.478828	0.819997	0.482544	0.288016	-0.0397592	0.0179699	0.632278	0.220371	0.931726	0.66901	0.229574	0.817608	0.0979082	0.89795	0.144789	-0.122111	0.185152	0.253466	0.548245	0.289108	0.104194	0.279273	-0.192392	0.957409	0.948557	0.944328	0.944201	0.935574	0.957275	0.506205	0.0177221	0.764122	0.122589	-0.150118	0.995992	-0.284802	0.608206	0.0991418	0.0791069	0.0784628	0.082014	0.115689	0.12087	0.144175	0.240902
S-LDL-CE	0.217912	-0.00336407	-0.0726868	0.318524	0.446617	0.809721	0.490327	0.280329	-0.0372311	0.0127439	0.612724	0.218917	0.914522	0.648223	0.229321	0.794491	0.120712	0.879897	0.129841	-0.127644	0.174265	0.225755	0.512243	0.260002	0.085287	0.246041	-0.195952	0.949396	0.939585	0.93927	0.934716	0.925137	0.95072	0.48159	0.00150574	0.743381	0.141164	-0.150781	0.993862	-0.288933	0.579301	0.0795846	0.0554177	0.0543548	0.0597164	0.0908251	0.0956869	0.118805	0.212879
S-LDL-FC	0.261488	0.0455043	-0.0328763	0.320412	0.585797	0.833301	0.438279	0.302276	-0.0463558	0.0362296	0.686078	0.216916	0.966147	0.72613	0.220603	0.87983	0.00497838	0.935685	0.196376	-0.0976525	0.222873	0.349575	0.668618	0.389611	0.170879	0.400592	-0.168647	0.95494	0.950472	0.929947	0.947661	0.943086	0.948617	0.582721	0.0806919	0.819471	0.0462739	-0.139482	0.969765	-0.262531	0.698075	0.171192	0.165435	0.166436	0.162806	0.205457	0.211728	0.234935	0.34061
S-LDL-L	0.245076	0.0252647	-0.0515117	0.314507	0.517788	0.869338	0.512506	0.306034	-0.0501057	0.035111	0.674774	0.205351	0.956036	0.715492	0.205678	0.872336	0.0103312	0.927548	0.187471	-0.131001	0.25896	0.271039	0.57928	0.30867	0.106958	0.391387	-0.197947	0.970498	0.96879	0.938007	0.963502	0.959367	0.96551	0.591711	0.0832365	0.816827	0.0603846	-0.120651	0.992412	-0.245707	0.691325	0.153178	0.0908879	0.0915247	0.0896482	0.130163	0.136301	0.158578	0.285336
S-LDL-P	0.244817	0.026553	-0.0491682	0.312472	0.518288	0.878387	0.521754	0.307523	-0.0517508	0.0377274	0.680359	0.20223	0.957026	0.72134	0.200359	0.879272	-0.00507124	0.929621	0.191859	-0.134076	0.274265	0.267505	0.57739	0.305296	0.102626	0.411029	-0.200047	0.971305	0.971005	0.935066	0.965583	0.962344	0.965692	0.607022	0.0939244	0.823943	0.0500536	-0.112815	0.990594	-0.235922	0.70458	0.160002	0.0876038	0.088458	0.0856679	0.127294	0.133605	0.155516	0.290306
S-LDL-PL	0.273235	0.0602132	-0.0275274	0.290409	0.58378	0.896393	0.510265	0.322043	-0.0754511	0.0570313	0.700693	0.157604	0.957427	0.752738	0.151078	0.922898	-0.123675	0.934696	0.276002	-0.114888	0.353653	0.317562	0.619973	0.355911	0.119757	0.534243	-0.197728	0.943349	0.953895	0.879777	0.94316	0.945197	0.928026	0.670113	0.18845	0.863464	-0.0409077	-0.0817152	0.937058	-0.190232	0.770601	0.245055	0.12246	0.125223	0.114282	0.164638	0.171873	0.194475	0.3324
S-LDL-TG	0.191331	0.0959221	0.0442579	0.170235	0.433857	0.845649	0.57036	0.290229	-0.0488706	0.13366	0.678844	0.0951431	0.710141	0.704035	0.0266171	0.827076	-0.455231	0.731552	0.246603	-0.201583	0.582551	0.15681	0.46467	0.193242	0.0398846	0.883637	-0.161189	0.696603	0.729723	0.581312	0.735744	0.760322	0.678191	0.920862	0.37832	0.793656	-0.272164	0.115925	0.625939	0.110721	0.940017	0.33403	0.0608201	0.0674803	0.0398635	0.0979674	0.107187	0.105783	0.444833
SM	0.293343	0.105639	-0.141064	0.196176	0.758723	0.64865	0.162575	0.361784	-0.0429224	-0.0759693	0.667664	0.284902	0.913282	0.668972	0.240886	0.854786	0.143564	0.895779	0.167552	-0.0681184	0.109868	0.592845	0.756841	0.6211	0.436653	0.440792	-0.240514	0.853897	0.835908	0.866498	0.859263	0.856429	0.861257	0.610804	0.000860458	0.78456	0.132953	-0.120236	0.81715	-0.0443732	0.73762	0.101639	0.443855	0.44662	0.435594	0.481603	0.487548	0.508203	0.544124
S-VLDL-C	0.0179527	0.000364957	0.122184	0.322846	0.0338129	0.897165	0.828906	0.112199	-0.087481	0.226	0.553997	0.0338365	0.598975	0.632685	0.0578446	0.665233	-0.449515	0.58919	0.196306	-0.154976	0.612383	-0.26775	0.163619	-0.226662	-0.374853	0.658335	0.031485	0.680117	0.723997	0.540888	0.694352	0.711768	0.654257	0.676127	0.349191	0.634778	-0.286687	0.0121279	0.665431	0.00977657	0.629838	0.327259	-0.401976	-0.396865	-0.416548	-0.355263	-0.3447	-0.328722	0.0419724
S-VLDL-CE	0.0234867	-0.0075278	0.0804169	0.346052	0.0647579	0.886808	0.793502	0.111124	-0.0827782	0.182828	0.56675	0.0947521	0.656903	0.642363	0.132514	0.664046	-0.336032	0.645411	0.170191	-0.126994	0.505731	-0.218906	0.204536	-0.178127	-0.311902	0.564547	0.0371339	0.751359	0.783329	0.640641	0.756965	0.767439	0.732387	0.616061	0.238038	0.627211	-0.211525	-0.0799115	0.742856	0.00633439	0.587002	0.250945	-0.355652	-0.351773	-0.366109	-0.308282	-0.298104	-0.279346	0.0601545
S-VLDL-FC	0.00723105	0.0136681	0.178973	0.256317	-0.01931	0.831145	0.809536	0.103561	-0.0848757	0.273504	0.48056	-0.068667	0.450327	0.55696	-0.069092	0.604911	-0.589775	0.444002	0.221372	-0.184328	0.725778	-0.321699	0.0812217	-0.284075	-0.440115	0.748372	0.0186298	0.502871	0.561882	0.330534	0.529531	0.556422	0.468195	0.708992	0.494157	0.587471	-0.380747	0.159419	0.479305	0.0152734	0.639435	0.417167	-0.438822	-0.432245	-0.458507	-0.39766	-0.387476	-0.377644	0.00921084
S-VLDL-L	-0.0219814	-0.00832392	0.189817	0.231178	-0.138431	0.813387	0.865673	0.0640703	-0.0858222	0.284634	0.39584	-0.131829	0.366349	0.488866	-0.112979	0.523836	-0.616577	0.35654	0.243791	-0.171794	0.746166	-0.438184	-0.0569251	-0.40474	-0.527433	0.68868	0.000314512	0.442114	0.508988	0.252321	0.463124	0.48972	0.400497	0.626266	0.509979	0.512955	-0.40166	0.183053	0.427431	0.00989754	0.542016	0.399068	-0.545558	-0.539888	-0.561984	-0.511364	-0.502387	-0.496383	-0.110436
S-VLDL-P	-0.0273685	-0.0100772	0.195688	0.218355	-0.163586	0.795736	0.86532	0.055879	-0.0845993	0.289409	0.369587	-0.152335	0.332538	0.464169	-0.133032	0.498459	-0.629999	0.322575	0.247334	-0.171429	0.754691	-0.460155	-0.0894787	-0.428134	-0.543793	0.681502	-0.00556522	0.408803	0.478002	0.214286	0.429945	0.457238	0.365411	0.609578	0.523079	0.490332	-0.41108	0.202247	0.394892	0.00998032	0.521215	0.400942	-0.562365	-0.556747	-0.578618	-0.530436	-0.521814	-0.517431	-0.132609
S-VLDL-PL	-0.0221911	-0.012608	0.1939	0.22052	-0.110515	0.782906	0.817638	0.0714366	-0.100566	0.280547	0.405951	-0.112703	0.364172	0.489354	-0.103867	0.525355	-0.608283	0.355253	0.220996	-0.173494	0.733946	-0.402106	-0.0136656	-0.367357	-0.520692	0.695177	0.0448443	0.426667	0.490223	0.246015	0.451356	0.4785	0.390648	0.640977	0.503156	0.511597	-0.40052	0.174882	0.408518	0.0101558	0.55611	0.424063	-0.521183	-0.514575	-0.540908	-0.481001	-0.471172	-0.458336	-0.0908629
S-VLDL-TG	-0.0468943	-0.0113426	0.216575	0.151825	-0.254339	0.692888	0.829307	0.0223957	-0.0704407	0.300431	0.247521	-0.239525	0.174993	0.345209	-0.221971	0.378336	-0.675502	0.165756	0.260328	-0.166931	0.772485	-0.528263	-0.219137	-0.503629	-0.584742	0.642371	-0.0393673	0.24561	0.323166	0.0355992	0.267727	0.297844	0.194948	0.527591	0.57384	0.383272	-0.441841	0.28582	0.23392	0.00892994	0.42575	0.400095	-0.602323	-0.59714	-0.617267	-0.582193	-0.575459	-0.579632	-0.210694
TG/PG	-0.0656597	0.0600249	0.230076	0.0601172	-0.327951	0.571256	0.769269	-0.0259415	-0.0331124	0.283085	0.164383	-0.252258	0.0338855	0.236152	-0.268605	0.275539	-0.659752	0.0206212	0.2948	-0.148067	0.807837	-0.56819	-0.324826	-0.550804	-0.591317	0.599661	-0.108487	0.106249	0.188116	-0.110268	0.128646	0.159581	0.0538302	0.436812	0.572726	0.304274	-0.401596	0.343089	0.08846	0.0675079	0.338535	0.361943	-0.605099	-0.599915	-0.620065	-0.595154	-0.589693	-0.603214	-0.236882
TotCho	0.197338	-0.0623311	-0.0265278	0.161385	0.857623	0.522015	0.00584293	0.215862	-0.0894507	-0.156016	0.633325	0.249479	0.822754	0.694774	0.302261	0.700215	-0.150233	0.869587	0.15677	-0.07507	-0.0375473	0.726067	0.828768	0.748877	0.581712	0.431726	0.0492544	0.710146	0.684535	0.747338	0.719214	0.716809	0.713168	0.562792	-0.038616	0.601459	-0.182169	-0.22915	0.656496	-0.0494594	0.680675	0.0957373	0.606159	0.606512	0.603872	0.631801	0.635325	0.648753	0.609668
TotFA	0.162661	0.0636836	0.0904685	0.240483	0.506806	0.894468	0.569614	0.251712	-0.0868038	0.117	0.720948	0.098715	0.795828	0.784838	0.079339	0.889804	-0.440924	0.798604	0.353689	-0.170165	0.592511	0.212296	0.506266	0.24794	0.0519401	0.803922	-0.122677	0.765016	0.799421	0.645	0.786821	0.805075	0.735422	0.814667	0.374646	0.84397	-0.269734	0.0400906	0.709113	0.0261945	0.85815	0.35408	0.0662973	0.0719876	0.0485061	0.106258	0.115145	0.124826	0.380232
TotPG	0.192129	-0.0360709	0.0130957	0.16234	0.853138	0.540048	0.0292674	0.207417	-0.0944966	-0.108815	0.657186	0.23503	0.798387	0.719547	0.277461	0.719405	-0.247196	0.844519	0.214047	-0.0846701	0.0600049	0.70343	0.812419	0.726791	0.541037	0.52162	0.0743653	0.674438	0.658257	0.688435	0.688039	0.689855	0.671787	0.599044	0.0393989	0.627191	-0.242066	-0.198777	0.608563	-0.0113321	0.710954	0.161506	0.578734	0.58069	0.57117	0.608185	0.612887	0.627534	0.616012
Tyr	-0.184314	0.0557535	0.450122	0.0856295	-0.147921	0.0447337	0.134031	-0.224832	-0.0235855	0.0111411	0.00835966	-0.0123733	-0.083785	0.0232979	-0.0113019	-0.0052094	-0.111835	-0.134933	0.191415	0.192709	0.176553	-0.19018	-0.149805	-0.19076	-0.180223	0.0802663	0.0905201	-0.0776551	-0.0568057	-0.129484	-0.0818006	-0.0756445	-0.0893373	-0.0544755	0.513735	0.0237931	-0.0308901	0.10061	-0.0724297	-0.028577	-0.0718163	0.500892	-0.198488	-0.198308	-0.200138	-0.194627	-0.193747	-0.192297	-0.123465
UnSat	-0.104868	-0.212796	-0.0952112	0.119815	0.0975781	-0.410486	-0.469312	-0.10304	0.00304191	-0.159294	-0.0964713	0.305175	-0.109062	-0.0471138	0.490959	-0.367282	0.32926	-0.0610744	-0.212514	0.106462	-0.730191	0.279011	0.0902193	0.262331	0.369619	-0.565253	0.407101	-0.136503	-0.199303	0.0318727	-0.157764	-0.183436	-0.102368	-0.404396	-0.448969	-0.449721	0.0220477	-0.239866	-0.102347	-0.0745308	-0.397269	-0.269253	0.322476	0.313717	0.350079	0.30084	0.294101	0.299119	-0.0151929
Val	0.134134	0.106411	0.269679	0.217185	0.0183104	0.0908837	0.0694249	0.0129319	0.0117203	0.315178	0.12851	0.0464088	0.0219756	0.132845	0.0250137	0.116706	-0.0763152	-0.0320987	0.270591	-0.14104	0.195742	-0.0516596	-0.0290747	-0.049563	-0.19042	0.0555008	0.0539592	-0.0303755	-0.0125625	-0.0760034	-0.0260117	-0.0183091	-0.0350721	0.0486955	0.803801	0.119179	-0.0231433	0.197565	0.00975901	-0.170825	0.0511918	0.846504	-0.148825	-0.147655	-0.153839	-0.131559	-0.131412	-0.105347	-0.176653
VLDL-C	0.0243556	-0.00458759	0.144572	0.26185	0.0111907	0.909529	0.87172	0.0948042	-0.0827538	0.23183	0.511971	-0.0466397	0.533136	0.611789	-0.0172728	0.629996	-0.610797	0.534025	0.30367	-0.147617	0.680277	-0.299126	0.0846359	-0.263015	-0.353281	0.74021	-0.0280763	0.612621	0.671594	0.436279	0.630229	0.653302	0.570087	0.705038	0.442817	0.599764	-0.417939	0.0821291	0.572028	0.0836891	0.64854	0.347772	-0.403485	-0.398628	-0.417153	-0.369866	-0.361024	-0.359322	0.029135
VLDL-D	-0.077934	-0.00557938	0.23608	0.116246	-0.356515	0.501661	0.704331	-0.0977604	-0.0896703	0.325924	0.0285354	-0.380085	-0.0274999	0.117528	-0.367777	0.19105	-0.658032	-0.0453758	0.22151	-0.10126	0.701769	-0.579919	-0.371134	-0.566254	-0.605802	0.533427	-0.066471	0.0386736	0.120735	-0.174202	0.0515525	0.0786882	-0.0187841	0.304574	0.562766	0.221474	-0.40908	0.320689	0.0308231	0.0141104	0.215351	0.364156	-0.619954	-0.613578	-0.638681	-0.610491	-0.605542	-0.617274	-0.275459
VLDL-TG	-0.0401064	0.0157058	0.2074	0.128997	-0.21825	0.664584	0.792953	-0.00319758	-0.0772502	0.274499	0.21384	-0.271998	0.150719	0.323819	-0.245232	0.350889	-0.711096	0.143045	0.3383	-0.150569	0.758466	-0.483945	-0.238416	-0.464865	-0.525377	0.630765	-0.08276	0.207154	0.288464	-0.0112558	0.22561	0.25517	0.148339	0.480869	0.594782	0.352897	-0.480156	0.290145	0.18876	0.00798809	0.397193	0.394011	-0.549804	-0.545645	-0.561556	-0.538541	-0.533543	-0.543647	-0.212336
XL-HDL-C	0.181302	0.0013063	-0.135856	0.00831031	0.793738	0.179119	-0.279576	0.184262	0.0303882	-0.217291	0.447382	0.319708	0.564551	0.444377	0.324661	0.424431	0.0241419	0.625826	0.0555938	0.0770829	-0.321957	0.802807	0.79855	0.816024	0.895897	0.277053	-0.0299165	0.462166	0.4197	0.550991	0.468926	0.461189	0.46496	0.365356	-0.234544	0.360376	-0.0383451	-0.271404	0.35399	0.183908	0.488865	-0.15075	0.843495	0.841776	0.848593	0.833569	0.832336	0.806673	0.766357
XL-HDL-CE	0.169712	0.00719382	-0.117245	0.0248586	0.785391	0.198776	-0.256815	0.170498	0.024498	-0.202637	0.460088	0.324615	0.574737	0.461892	0.335716	0.433285	0.00836435	0.632128	0.0588939	0.076269	-0.311896	0.786492	0.805979	0.801877	0.878916	0.28048	-0.0124092	0.47287	0.43156	0.558353	0.478561	0.47086	0.47408	0.365931	-0.221283	0.368059	-0.0518829	-0.272359	0.368979	0.157794	0.491344	-0.133844	0.82331	0.821509	0.828732	0.814308	0.81321	0.788266	0.754673
XL-HDL-FC	0.206772	-0.0128374	-0.177825	-0.0300277	0.803167	0.131949	-0.328094	0.215275	0.0446478	-0.245725	0.412278	0.303377	0.533727	0.398238	0.29361	0.400065	0.0616652	0.602876	0.0478157	0.0750726	-0.339486	0.829962	0.770408	0.837951	0.921852	0.266606	-0.0725329	0.430893	0.386447	0.52595	0.44014	0.432489	0.437376	0.359814	-0.260093	0.339896	-0.00432635	-0.264622	0.314747	0.240662	0.477589	-0.186237	0.878426	0.876917	0.882745	0.866584	0.865051	0.838181	0.782657
XL-HDL-L	0.178699	-0.00842222	-0.174934	-0.0383285	0.810408	0.0733889	-0.392669	0.19198	0.0415464	-0.259406	0.399071	0.329028	0.506244	0.375919	0.317102	0.371039	0.120053	0.573457	0.00332431	0.0804036	-0.378742	0.854553	0.772431	0.860345	0.94864	0.233404	-0.0626336	0.395064	0.344884	0.506297	0.404164	0.395056	0.407507	0.318855	-0.300275	0.315029	0.0434968	-0.266377	0.284529	0.235293	0.443523	-0.214993	0.912937	0.911194	0.917742	0.901077	0.899397	0.872875	0.807074
XL-HDL-P	0.175632	-0.00869478	-0.175632	-0.0404778	0.810794	0.0677495	-0.398577	0.190101	0.0413362	-0.261376	0.396859	0.329722	0.502378	0.372468	0.316636	0.368464	0.12539	0.569722	-0.00130233	0.0803325	-0.379979	0.856402	0.769837	0.86174	0.950979	0.233454	-0.0650497	0.390595	0.340066	0.502886	0.399942	0.390838	0.403645	0.316758	-0.303538	0.313304	0.0488688	-0.264532	0.280024	0.238751	0.44162	-0.218967	0.916464	0.914725	0.921223	0.904532	0.90285	0.87611	0.811099
XL-HDL-PL	0.173313	-0.0159407	-0.211135	-0.0860249	0.796399	-0.0510916	-0.506088	0.193961	0.0526174	-0.298851	0.327901	0.331777	0.424344	0.285829	0.307462	0.289807	0.222641	0.49493	-0.0514774	0.0848885	-0.444573	0.881101	0.724232	0.879334	0.97044	0.149852	-0.077411	0.307536	0.24966	0.442148	0.317173	0.305967	0.329893	0.240045	-0.366459	0.241719	0.125533	-0.26383	0.201469	0.262417	0.362366	-0.272255	0.95185	0.949928	0.956906	0.938202	0.935905	0.91105	0.803352
XL-HDL-TG	0.0668626	-0.0137154	0.0287835	0.112023	0.564554	0.561963	0.221113	0.0964204	-0.0268805	0.00566091	0.53376	0.122459	0.582949	0.560793	0.0913313	0.619921	-0.334935	0.622297	0.163223	-0.020855	0.235187	0.399104	0.519049	0.419166	0.504293	0.783323	-0.215003	0.538048	0.549651	0.483346	0.563317	0.57731	0.512398	0.67708	0.122182	0.594649	-0.206373	-0.00445833	0.416147	0.30976	0.746713	0.0115802	0.453206	0.455414	0.446022	0.453115	0.456578	0.413535	0.730458
XL-VLDL-C	-0.0978795	-0.0162066	0.238274	0.110865	-0.166933	0.631576	0.733974	-0.0814427	-0.0929206	0.238158	0.200242	-0.266299	0.148182	0.321536	-0.222291	0.322597	-0.726162	0.142342	0.35651	-0.0989508	0.701395	-0.421101	-0.216995	-0.40554	-0.411718	0.649269	-0.0991233	0.193532	0.272675	-0.0193108	0.208569	0.236264	0.132059	0.439151	0.545456	0.322825	-0.503024	0.253239	0.158749	0.0554595	0.379854	0.329598	-0.457769	-0.454937	-0.465567	-0.453606	-0.449877	-0.468894	-0.135732
XL-VLDL-CE	-0.125997	-0.0294796	0.25177	0.105464	-0.225545	0.608402	0.746841	-0.111614	-0.085533	0.240622	0.167893	-0.273557	0.102688	0.290802	-0.223051	0.274097	-0.738464	0.0998433	0.331467	-0.0796869	0.685161	-0.471189	-0.262171	-0.456174	-0.435144	0.63534	-0.068007	0.160832	0.24057	-0.0522555	0.175221	0.202935	0.0990655	0.412027	0.532401	0.277721	-0.51449	0.237028	0.123626	0.0842935	0.339779	0.311418	-0.492964	-0.490239	-0.500155	-0.491143	-0.487514	-0.509755	-0.158216
XL-VLDL-FC	-0.0631805	-0.000233734	0.219156	0.115856	-0.0958757	0.650726	0.709455	-0.044844	-0.100117	0.232514	0.235748	-0.254228	0.199789	0.353542	-0.218486	0.375425	-0.702323	0.190505	0.381272	-0.120551	0.711418	-0.356814	-0.161123	-0.340815	-0.379007	0.657261	-0.134584	0.229514	0.306935	0.0197096	0.245129	0.272445	0.169201	0.465439	0.553879	0.371608	-0.483137	0.268919	0.198067	0.0207961	0.422123	0.34673	-0.410562	-0.407645	-0.418958	-0.403692	-0.399894	-0.414867	-0.107613
XL-VLDL-L	-0.0628372	-0.0116411	0.214499	0.101016	-0.155215	0.626065	0.72371	-0.0449541	-0.101562	0.230296	0.193419	-0.280167	0.145814	0.310606	-0.246111	0.329739	-0.72053	0.139219	0.372922	-0.114055	0.718008	-0.408926	-0.21483	-0.393827	-0.427259	0.632225	-0.117869	0.184306	0.264657	-0.0310523	0.199832	0.227844	0.122233	0.439474	0.565536	0.327806	-0.500262	0.276617	0.154565	0.0236772	0.381107	0.351568	-0.460711	-0.457563	-0.469529	-0.455491	-0.451886	-0.466995	-0.162761
XL-VLDL-P	-0.0609976	-0.0118145	0.213182	0.0994609	-0.158056	0.623653	0.723347	-0.0432053	-0.101991	0.229756	0.190275	-0.28223	0.142167	0.307063	-0.248879	0.326992	-0.720747	0.135689	0.372712	-0.114091	0.71858	-0.411062	-0.217821	-0.396063	-0.430341	0.629566	-0.117459	0.180778	0.261299	-0.0348596	0.196345	0.224406	0.118642	0.437734	0.567179	0.325139	-0.500623	0.278177	0.151346	0.0223773	0.378552	0.353032	-0.463293	-0.460122	-0.472171	-0.458155	-0.454576	-0.46953	-0.167063
XL-VLDL-PL	-0.0505778	-0.00326034	0.208481	0.107967	-0.112574	0.650809	0.720945	-0.0305668	-0.103428	0.23007	0.225493	-0.264319	0.189863	0.344189	-0.229115	0.369031	-0.705971	0.181298	0.387603	-0.12337	0.721384	-0.373732	-0.179008	-0.357962	-0.407229	0.64339	-0.131094	0.221987	0.300741	0.0093012	0.237554	0.26508	0.161499	0.46092	0.565428	0.36403	-0.488159	0.275207	0.194027	0.00885961	0.412163	0.360207	-0.435603	-0.432568	-0.444249	-0.428161	-0.424369	-0.437173	-0.140614
XL-VLDL-TG	-0.0554368	-0.0125387	0.208616	0.0964816	-0.161875	0.616176	0.718946	-0.0378129	-0.104278	0.228128	0.182541	-0.287511	0.13356	0.297986	-0.256497	0.32095	-0.720056	0.127158	0.372982	-0.115464	0.719587	-0.412801	-0.222603	-0.39807	-0.435714	0.622296	-0.118893	0.171402	0.252268	-0.0447104	0.187022	0.215161	0.108988	0.432699	0.570723	0.319123	-0.500836	0.283292	0.14283	0.0175656	0.372413	0.356067	-0.466546	-0.463289	-0.475679	-0.461572	-0.458064	-0.472497	-0.176186
XS-VLDL-C	0.188199	-0.000723576	-0.0521495	0.283429	0.372203	0.816594	0.548209	0.277168	-0.017024	0.0423823	0.701901	0.297583	0.819449	0.727773	0.291912	0.730756	-0.223872	0.84249	0.164653	-0.110008	0.257386	0.155703	0.533972	0.198202	0.115374	0.537972	0.0141457	0.886495	0.886935	0.850362	0.899584	0.905063	0.883243	0.743836	0.0542542	0.661728	-0.180193	-0.205541	0.82088	0.166465	0.746649	0.14291	0.0499805	0.0538814	0.0389388	0.0941708	0.103257	0.118693	0.361482
XS-VLDL-CE	0.173867	-0.00774968	-0.0673347	0.269683	0.33089	0.806229	0.563452	0.26034	-0.0321169	0.0368335	0.671915	0.280647	0.787298	0.696845	0.270925	0.696936	-0.246389	0.814231	0.167323	-0.100954	0.259768	0.119475	0.500001	0.16177	0.0984964	0.537422	0.0137309	0.867727	0.871359	0.824086	0.879374	0.884932	0.860933	0.724362	0.0503932	0.630296	-0.19936	-0.220067	0.793305	0.205186	0.722187	0.131687	0.0211987	0.0254841	0.00924226	0.0641241	0.0732749	0.0869915	0.339984
XS-VLDL-FC	0.216582	0.0220631	-0.0194802	0.304619	0.457939	0.802721	0.48266	0.305703	0.0178782	0.0539931	0.739975	0.323995	0.862248	0.76659	0.328023	0.78021	-0.149449	0.874125	0.14458	-0.125767	0.233657	0.239817	0.595397	0.280949	0.153152	0.509678	0.0127368	0.893024	0.88508	0.878334	0.908902	0.913733	0.899112	0.755387	0.0557691	0.708893	-0.116654	-0.165698	0.852988	0.0586594	0.771	0.159033	0.119611	0.122375	0.111368	0.165239	0.17374	0.193272	0.397083
XS-VLDL-L	0.204219	0.0216688	-0.0280477	0.271663	0.344059	0.89271	0.645206	0.313658	-0.014557	0.0858378	0.720932	0.238663	0.814345	0.754375	0.221931	0.788422	-0.307613	0.837696	0.200476	-0.162492	0.39833	0.0897673	0.475469	0.132248	0.0212682	0.646128	-0.0318056	0.878229	0.8911	0.809979	0.900083	0.912354	0.870998	0.840012	0.17172	0.727694	-0.21659	-0.10103	0.817514	0.148629	0.826457	0.218652	-0.0250201	-0.0202782	-0.038803	0.020169	0.0298547	0.0432462	0.333495
XS-VLDL-P	0.19863	0.0259182	-0.0181886	0.263902	0.316973	0.904737	0.67515	0.312043	-0.0171109	0.101107	0.712958	0.213939	0.792472	0.74868	0.193707	0.786973	-0.346438	0.817003	0.209483	-0.173479	0.441399	0.0542221	0.444123	0.0966404	-0.0151764	0.679094	-0.0385255	0.858297	0.876138	0.77785	0.882689	0.897303	0.848562	0.859449	0.209551	0.729849	-0.239748	-0.0708422	0.796092	0.156428	0.837793	0.240958	-0.0587169	-0.0535958	-0.0736643	-0.0138675	-0.00398898	0.00791811	0.317254
XS-VLDL-PL	0.258787	0.0078085	-0.092618	0.265605	0.471096	0.855948	0.530612	0.366596	-0.0118297	0.00982952	0.732764	0.291927	0.904818	0.757806	0.278527	0.827542	-0.105034	0.919687	0.178691	-0.156271	0.270685	0.241523	0.551637	0.278584	0.141541	0.505998	-0.0964551	0.950786	0.946428	0.924883	0.96363	0.967121	0.955906	0.761621	0.0580296	0.76039	-0.0615855	-0.147887	0.915478	0.0518632	0.790993	0.141725	0.105472	0.108167	0.0978402	0.149136	0.157154	0.176483	0.366271
XS-VLDL-TG	0.0921498	0.0751712	0.121576	0.152035	-0.00182836	0.76965	0.755628	0.20591	-0.00636311	0.242276	0.478902	-0.0442706	0.385615	0.527241	-0.0826876	0.570751	-0.627052	0.41089	0.232936	-0.22376	0.715921	-0.274382	0.073099	-0.241489	-0.33939	0.813217	-0.0421352	0.439967	0.496657	0.274328	0.483668	0.516979	0.411232	0.829096	0.508631	0.55888	-0.407411	0.228121	0.381685	0.173223	0.732727	0.399566	-0.339399	-0.332123	-0.361455	-0.307418	-0.298056	-0.301713	0.106592
XXL-VLDL-C	-0.0915045	-0.0198139	0.223044	0.135553	-0.100633	0.670659	0.728884	-0.0660219	-0.100399	0.234233	0.262668	-0.220007	0.215714	0.38118	-0.178821	0.375598	-0.725179	0.215307	0.356027	-0.100506	0.685701	-0.361605	-0.150162	-0.344339	-0.33729	0.698773	-0.0964202	0.259005	0.334218	0.0535901	0.275583	0.302885	0.199017	0.494551	0.524709	0.370625	-0.503129	0.217623	0.210889	0.100564	0.442617	0.31577	-0.392689	-0.389716	-0.400937	-0.386783	-0.382587	-0.403511	-0.0516364
XXL-VLDL-CE	-0.115597	-0.0328073	0.217947	0.156231	-0.106159	0.697893	0.754437	-0.0822917	-0.0910917	0.232881	0.293725	-0.179321	0.249028	0.41606	-0.124918	0.3841	-0.715213	0.253672	0.328332	-0.0861455	0.649386	-0.36804	-0.135663	-0.349113	-0.311476	0.70931	-0.0634842	0.307659	0.378795	0.110912	0.322745	0.348515	0.24993	0.506991	0.478528	0.376535	-0.49915	0.156805	0.253023	0.145311	0.450541	0.277649	-0.387099	-0.384591	-0.393568	-0.381091	-0.376529	-0.400626	-0.0171061
XXL-VLDL-FC	-0.0600485	-0.00424724	0.22158	0.106388	-0.0906488	0.615511	0.673766	-0.0444524	-0.107703	0.227839	0.216972	-0.260557	0.168894	0.326948	-0.236376	0.352613	-0.712305	0.162549	0.376502	-0.114606	0.705045	-0.34162	-0.162355	-0.32693	-0.35616	0.662654	-0.13249	0.192567	0.270034	-0.016089	0.210336	0.238518	0.131937	0.462881	0.561152	0.350844	-0.490827	0.281992	0.15378	0.0446089	0.418117	0.34952	-0.385741	-0.382326	-0.395784	-0.380197	-0.376585	-0.393094	-0.0905039
XXL-VLDL-L	-0.0685946	-0.0136883	0.214505	0.138599	-0.101507	0.660743	0.721394	-0.0519525	-0.129059	0.233546	0.231611	-0.253199	0.205488	0.35421	-0.211589	0.367029	-0.727675	0.201475	0.377822	-0.0948668	0.6905	-0.360046	-0.161641	-0.34373	-0.35424	0.652358	-0.0931307	0.245042	0.322522	0.0347547	0.258254	0.284468	0.181123	0.458898	0.547549	0.36133	-0.505483	0.226845	0.201906	0.0605231	0.40967	0.343105	-0.407753	-0.404403	-0.417058	-0.401934	-0.398123	-0.414686	-0.106165
XXL-VLDL-P	-0.0682963	-0.0142579	0.213689	0.139469	-0.102404	0.660911	0.722137	-0.0518164	-0.130501	0.233197	0.23011	-0.254184	0.205521	0.353136	-0.212074	0.36617	-0.727633	0.201566	0.378143	-0.0938712	0.689273	-0.360681	-0.162634	-0.344405	-0.354599	0.649027	-0.0918582	0.245607	0.323115	0.035259	0.258493	0.28456	0.18145	0.456401	0.547388	0.360368	-0.505607	0.225098	0.202547	0.0596713	0.407055	0.343255	-0.408928	-0.405582	-0.418196	-0.403205	-0.399419	-0.415871	-0.109243
XXL-VLDL-PL	-0.0565674	0.00403742	0.220373	0.133664	-0.0755501	0.651041	0.696702	-0.0422087	-0.128932	0.237835	0.240328	-0.251987	0.208388	0.359819	-0.215362	0.379099	-0.722426	0.202109	0.386593	-0.106415	0.70046	-0.334777	-0.140234	-0.318345	-0.350236	0.659687	-0.0996288	0.235219	0.312309	0.0261673	0.250537	0.277499	0.172933	0.469994	0.563028	0.372988	-0.500934	0.250252	0.195164	0.0383434	0.42659	0.367334	-0.389765	-0.386169	-0.400223	-0.381927	-0.378012	-0.391822	-0.0958366
XXL-VLDL-TG	-0.0648027	-0.0150726	0.210766	0.140165	-0.1051	0.657913	0.721013	-0.0501738	-0.135435	0.231739	0.222465	-0.259976	0.202412	0.346034	-0.21765	0.362109	-0.72636	0.197972	0.379722	-0.0913021	0.687073	-0.362058	-0.166749	-0.346031	-0.356963	0.638176	-0.0907023	0.243029	0.320779	0.0322492	0.25506	0.28079	0.178167	0.447372	0.548216	0.356318	-0.504812	0.223864	0.200634	0.0547781	0.398067	0.344175	-0.412238	-0.408852	-0.421573	-0.406785	-0.403092	-0.419045	-0.119614
[truncated: 107 more columns]

## Sheet: M3
	AcAce	Ace	Ala	Alb	ApoA1	ApoB	ApoB/ApoA1	bOHBut	Cit	Crea	DHA	DHA/FA	EstC	FAw3	FAw3/FA	FAw6	FAw6/FA	FreeC	Glc	Gly	Gp	HDL2-C	HDL3-C	HDL-C	HDL-D	HDL-TG	His	IDL-C	IDL-CE	IDL-FC	IDL-L	IDL-P	IDL-PL	IDL-TG	Ile	LA	LA/FA	Lac	LDL-C	LDL-D	LDL-TG	Leu	L-HDL-C	L-HDL-CE	L-HDL-FC	L-HDL-L	L-HDL-P	L-HDL-PL	L-HDL-TG
AcAce	0	0.06413	-0.0813933	0.0423561	-0.0229468	0.23192	0.234285	0.558998	0.199955	0.110103	0.248246	0.160229	0.16224	0.206639	0.0896764	0.251476	0.059768	0.147505	-0.017413	-0.0786863	0.278569	-0.0890766	0.0334678	-0.0777869	-0.152621	0.109448	-0.143077	0.203874	0.220775	0.158501	0.215298	0.225305	0.199781	0.269503	0.334237	0.26711	0.122822	0.0438634	0.201742	-0.0662857	0.249542	0.280612	-0.147201	-0.144044	-0.157776	-0.137999	-0.136154	-0.131962	-0.0602607
Ace	0.06413	0	0.0398229	0.215053	-0.0632613	0.0437344	0.0511866	0.0731406	-0.00606974	0.262202	0.139525	0.234814	0.0538139	0.102503	0.201086	0.0264311	0.0445029	0.0526994	0.00477457	0.0825491	-0.0447389	-0.0650114	0.0813592	-0.0538043	-0.0396587	-0.12036	0.260445	0.0920907	0.0875031	0.100632	0.0823072	0.0785538	0.0878746	-0.0268976	0.167024	0.010759	-0.0105291	-0.151536	0.091486	-0.0341237	-0.0384193	0.178868	-0.0882936	-0.0885652	-0.0866517	-0.078358	-0.0776186	-0.0648749	-0.0808458
Ala	-0.0813933	0.0398229	0	0.369548	0.0853242	0.307002	0.239863	0.0663632	0.264376	0.252937	0.208987	0.0802075	0.202129	0.267769	0.138076	0.264353	-0.132517	0.151202	0.220506	0.201626	0.406301	-0.0567593	0.179716	-0.0335429	-0.101278	0.266065	0.107278	0.171572	0.18905	0.121873	0.170805	0.173272	0.150281	0.152908	0.396779	0.266882	-0.0539277	0.495505	0.185404	-0.0129131	0.176702	0.413329	-0.10087	-0.100008	-0.104379	-0.0814791	-0.0775536	-0.0722448	0.0817179
Alb	0.0423561	0.215053	0.369548	0	0.0683342	0.22058	0.134006	0.294989	0.0231877	0.410194	0.160388	0.100024	0.271516	0.199574	0.160719	0.272426	0.229629	0.198922	0.214065	0.268454	0.315271	-0.0533466	0.0283881	-0.0462608	-0.186867	-0.0122093	-0.0337897	0.272733	0.273391	0.262344	0.24634	0.232837	0.263774	-0.0682123	0.0724557	0.261436	0.182821	0.362473	0.335972	-0.182995	-0.0194435	0.0821004	-0.151825	-0.155131	-0.138898	-0.128952	-0.126617	-0.106758	-0.0525515
ApoA1	-0.0229468	-0.0632613	0.0853242	0.0683342	0	0.25631	-0.323089	0.0349685	0.0811973	-0.129934	0.626161	0.414496	0.714595	0.616177	0.36827	0.710829	0.132254	0.723337	0.0267147	0.0611427	0.113307	0.938766	0.859406	0.948289	0.769232	0.447149	0.0196299	0.516189	0.486533	0.57453	0.521869	0.515297	0.522463	0.383683	-0.134858	0.665036	0.115121	0.114934	0.450802	-0.0887451	0.554711	-0.0800365	0.840629	0.839498	0.841251	0.863851	0.866372	0.878628	0.782857
ApoB	0.23192	0.0437344	0.307002	0.22058	0.25631	0	0.823958	0.37371	0.297944	0.189992	0.626423	0.223758	0.783126	0.693888	0.225716	0.78108	-0.257686	0.748738	0.369434	-0.0799846	0.638122	-0.0628964	0.262888	-0.0318874	-0.126079	0.561248	-0.141253	0.842227	0.873999	0.738756	0.850355	0.860281	0.815229	0.725431	0.42593	0.750691	-0.126355	0.358012	0.834608	-0.279935	0.751989	0.313127	-0.187138	-0.190328	-0.177279	-0.163483	-0.158583	-0.159866	0.116119
ApoB/ApoA1	0.234285	0.0511866	0.239863	0.134006	-0.323089	0.823958	0	0.313182	0.228551	0.234699	0.241005	-0.0288832	0.349396	0.315007	0.000140922	0.337333	-0.362822	0.317283	0.349134	-0.134615	0.529976	-0.595273	-0.249473	-0.572219	-0.556356	0.295162	-0.143015	0.522447	0.570078	0.38936	0.52894	0.543111	0.494037	0.500788	0.489682	0.331349	-0.222795	0.261835	0.549178	-0.224357	0.426383	0.352452	-0.655339	-0.658433	-0.64383	-0.650004	-0.64731	-0.658859	-0.342857
bOHBut	0.558998	0.0731406	0.0663632	0.294989	0.0349685	0.37371	0.313182	0	0.375792	0.175056	0.267185	0.106399	0.337519	0.296819	0.133799	0.367651	0.12416	0.323882	0.246156	0.122474	0.439528	-0.0839363	0.159037	-0.0609192	-0.247364	0.016344	-0.200914	0.383338	0.39197	0.351101	0.382795	0.38518	0.37561	0.283564	0.136173	0.343255	0.11212	0.319112	0.423452	-0.292509	0.268688	0.0929926	-0.221175	-0.222384	-0.218227	-0.197833	-0.1954	-0.170676	-0.144359
Cit	0.199955	-0.00606974	0.264376	0.0231877	0.0811973	0.297944	0.228551	0.375792	0	0.0425028	0.171805	0.0926344	0.213115	0.117232	-0.0424558	0.257954	0.0760964	0.201225	0.0443869	0.11261	0.379889	-0.0148709	0.113941	-0.00262904	-0.0375601	0.238532	-0.135917	0.231683	0.240555	0.202766	0.243889	0.252196	0.227368	0.300504	0.149107	0.272109	0.146339	0.366921	0.221744	0.00424925	0.291415	0.0785689	-0.0387245	-0.0381926	-0.0424677	-0.0242558	-0.0205871	-0.0220566	0.137109
Crea	0.110103	0.262202	0.252937	0.410194	-0.129934	0.189992	0.234699	0.175056	0.0425028	0	-0.0289189	-0.104862	0.05583	0.0242947	-0.0395557	0.0858729	0.063777	-0.0012326	0.331924	-0.0735549	0.197427	-0.205513	-0.138416	-0.203449	-0.262716	-0.0960466	-0.102456	0.0823178	0.0991208	0.0387196	0.0726554	0.0737896	0.0663398	-0.00239989	0.369015	0.0912194	0.085529	0.326345	0.134915	-0.0986459	-0.00340289	0.344957	-0.260105	-0.261921	-0.253413	-0.260672	-0.261241	-0.255684	-0.258151
DHA	0.248246	0.139525	0.208987	0.160388	0.626161	0.626423	0.241005	0.267185	0.171805	-0.0289189	0	0.834821	0.783201	0.951777	0.746094	0.800457	-0.126621	0.790174	0.027852	-0.124479	0.418941	0.430387	0.697945	0.465055	0.301325	0.599193	0.104781	0.727118	0.723696	0.713453	0.748592	0.755328	0.728415	0.704433	0.140258	0.730464	-0.116333	0.194512	0.665817	-0.0789997	0.766979	0.139463	0.31217	0.312514	0.3094	0.352638	0.359829	0.375434	0.51683
DHA/FA	0.160229	0.234814	0.0802075	0.100024	0.414496	0.223758	-0.0288832	0.106399	0.0926344	-0.104862	0.834821	0	0.448408	0.717179	0.872099	0.421888	0.0277277	0.473439	-0.196472	-0.0777538	0.0924785	0.357556	0.513699	0.380291	0.311488	0.288925	0.231254	0.420185	0.397913	0.462134	0.436753	0.437724	0.442008	0.397515	-0.0621266	0.352198	-0.0612811	0.0153437	0.36042	0.102676	0.426738	-0.0211555	0.309047	0.30903	0.308317	0.338466	0.343452	0.358491	0.404668
EstC	0.16224	0.0538139	0.202129	0.271516	0.714595	0.783126	0.349396	0.337519	0.213115	0.05583	0.783201	0.448408	0	0.816363	0.435418	0.93941	0.077898	0.979332	0.260161	0.0461793	0.419937	0.480111	0.65541	0.506652	0.312047	0.44523	-0.0415123	0.9617	0.953652	0.953514	0.959579	0.955028	0.956252	0.643753	0.0941164	0.883804	0.0968633	0.291369	0.938389	-0.337623	0.752422	0.0772643	0.307946	0.302339	0.32478	0.340771	0.344605	0.363093	0.417759
FAw3	0.206639	0.102503	0.267769	0.199574	0.616177	0.693888	0.315007	0.296819	0.117232	0.0242947	0.951777	0.717179	0.816363	0	0.773388	0.799134	-0.235038	0.832501	0.10678	-0.0841485	0.401607	0.39897	0.672994	0.434063	0.270768	0.596105	0.149929	0.765177	0.766333	0.738923	0.781606	0.787308	0.759966	0.696829	0.173236	0.707503	-0.239718	0.206302	0.707257	-0.126333	0.752688	0.199954	0.265752	0.264529	0.268226	0.302638	0.308678	0.323928	0.45068
FAw3/FA	0.0896764	0.201086	0.138076	0.160719	0.36827	0.225716	0.000140922	0.133799	-0.0424558	-0.0395557	0.746094	0.872099	0.435418	0.773388	0	0.344276	-0.0783199	0.48484	-0.176346	0.0262578	-0.0349011	0.315184	0.462679	0.337139	0.273617	0.195087	0.361205	0.417687	0.395015	0.460465	0.423778	0.420151	0.435505	0.299619	-0.0961092	0.236318	-0.229955	-0.00727866	0.365559	0.0489772	0.314962	0.0161919	0.254694	0.252165	0.262472	0.277991	0.280807	0.297381	0.289474
FAw6	0.251476	0.0264311	0.264353	0.272426	0.710829	0.78108	0.337333	0.367651	0.257954	0.0858729	0.800457	0.421888	0.93941	0.799134	0.344276	0	0.0976931	0.892773	0.273406	-0.00621831	0.593236	0.459818	0.682536	0.49048	0.27183	0.584299	-0.128355	0.872006	0.875212	0.838329	0.877708	0.879241	0.859378	0.678125	0.207686	0.983942	0.199489	0.39134	0.844947	-0.264131	0.791684	0.161085	0.294464	0.293798	0.294531	0.337774	0.344773	0.363633	0.504182
FAw6/FA	0.059768	0.0445029	-0.132517	0.229629	0.132254	-0.257686	-0.362822	0.12416	0.0760964	0.063777	-0.126621	0.0277277	0.077898	-0.235038	-0.0783199	0.0976931	0	0.00916671	-0.106617	0.290927	-0.185977	0.234686	0.0204275	0.218956	0.146446	-0.488397	-0.203013	0.0652496	0.0221134	0.170163	0.0294818	0.00429153	0.0886906	-0.380948	-0.358981	0.17297	0.93747	0.187476	0.132862	-0.182327	-0.295491	-0.366377	0.199271	0.196036	0.208925	0.20849	0.207296	0.229819	0.044262
FreeC	0.147505	0.0526994	0.151202	0.198922	0.723337	0.748738	0.317283	0.323882	0.201225	-0.0012326	0.790174	0.473439	0.979332	0.832501	0.48484	0.892773	0.00916671	0	0.168339	0.0272275	0.329055	0.514929	0.682752	0.541112	0.382424	0.449159	0.0366421	0.947368	0.932442	0.956848	0.953663	0.950698	0.951237	0.694963	0.0331675	0.821807	0.00736633	0.201358	0.909057	-0.282203	0.785146	0.0318439	0.364627	0.358426	0.383548	0.392301	0.395168	0.408829	0.45122
Glc	-0.017413	0.00477457	0.220506	0.214065	0.0267147	0.369434	0.349134	0.246156	0.0443869	0.331924	0.027852	-0.196472	0.260161	0.10678	-0.176346	0.273406	-0.106617	0.168339	0	0.109794	0.413454	-0.139056	-0.0395561	-0.132701	-0.241593	0.149867	-0.309317	0.264029	0.298981	0.170359	0.253525	0.257537	0.234849	0.153703	0.325686	0.275784	-0.0314677	0.300436	0.298315	-0.208793	0.186063	0.265951	-0.255012	-0.256873	-0.248358	-0.245399	-0.244015	-0.232987	-0.192309
Gly	-0.0786863	0.0825491	0.201626	0.268454	0.0611427	-0.0799846	-0.134615	0.122474	0.11261	-0.0735549	-0.124479	-0.0777538	0.0461793	-0.0841485	0.0262578	-0.00621831	0.290927	0.0272275	0.109794	0	-0.0222912	0.0911442	-0.00136957	0.0842264	0.100038	-0.181127	0.0363399	0.0473735	0.0312796	0.085281	0.0238811	0.00920877	0.054405	-0.223888	-0.215101	-0.00920707	0.206436	0.160513	0.0595168	-0.0339629	-0.182369	-0.107081	0.0771259	0.0754729	0.0825089	0.0871732	0.0862692	0.101835	0.0381368
Gp	0.278569	-0.0447389	0.406301	0.315271	0.113307	0.638122	0.529976	0.439528	0.379889	0.197427	0.418941	0.0924785	0.419937	0.401607	-0.0349011	0.593236	-0.185977	0.329055	0.413454	-0.0222912	0	-0.161924	0.192474	-0.130613	-0.337055	0.576427	-0.292194	0.415703	0.46332	0.285071	0.428044	0.443101	0.382503	0.488792	0.538359	0.607999	-0.0261942	0.490882	0.425116	-0.119148	0.51263	0.473652	-0.294263	-0.2883	-0.315235	-0.246157	-0.236421	-0.217125	0.0882217
HDL2-C	-0.0890766	-0.0650114	-0.0567593	-0.0533466	0.938766	-0.0628964	-0.595273	-0.0839363	-0.0148709	-0.205513	0.430387	0.357556	0.480111	0.39897	0.315184	0.459818	0.234686	0.514929	-0.139056	0.0911442	-0.161924	0	0.794718	0.998174	0.88186	0.235001	0.102001	0.27021	0.224126	0.376739	0.275153	0.264919	0.290357	0.174455	-0.315013	0.420142	0.166338	-0.0413347	0.198659	0.0185402	0.333675	-0.232867	0.955006	0.954128	0.954898	0.965736	0.965668	0.975077	0.767196
HDL3-C	0.0334678	0.0813592	0.179716	0.0283881	0.859406	0.262888	-0.249473	0.159037	0.113941	-0.138416	0.697945	0.513699	0.65541	0.672994	0.462679	0.682536	0.0204275	0.682752	-0.0395561	-0.00136957	0.192474	0.794718	0	0.829531	0.627437	0.468637	0.240155	0.48879	0.461142	0.542232	0.505552	0.503935	0.496304	0.472775	-0.0907657	0.636601	0.0173932	0.0957386	0.416504	-0.0469283	0.597734	0.00973973	0.697698	0.698706	0.691043	0.732955	0.737812	0.756366	0.733778
HDL-C	-0.0777869	-0.0538043	-0.0335429	-0.0462608	0.948289	-0.0318874	-0.572219	-0.0609192	-0.00262904	-0.203449	0.465055	0.380291	0.506652	0.434063	0.337139	0.49048	0.218956	0.541112	-0.132701	0.0842264	-0.130613	0.998174	0.829531	0	0.873061	0.260851	0.118886	0.297009	0.251806	0.400482	0.303074	0.293439	0.316267	0.205996	-0.298504	0.449468	0.155653	-0.0266545	0.224512	0.0099816	0.364976	-0.212919	0.947158	0.946404	0.94656	0.960454	0.960856	0.971365	0.777313
HDL-D	-0.152621	-0.0396587	-0.101278	-0.186867	0.769232	-0.126079	-0.556356	-0.247364	-0.0375601	-0.262716	0.301325	0.311488	0.312047	0.270768	0.273617	0.27183	0.146446	0.382424	-0.241593	0.100038	-0.337055	0.88186	0.627437	0.873061	0	0.207085	0.202741	0.158258	0.109959	0.273866	0.169697	0.163235	0.180016	0.167625	-0.377328	0.246307	0.101239	-0.21261	0.0469506	0.272504	0.271872	-0.323659	0.961767	0.960348	0.963468	0.948882	0.946241	0.926174	0.795475
HDL-TG	0.109448	-0.12036	0.266065	-0.0122093	0.447149	0.561248	0.295162	0.016344	0.238532	-0.0960466	0.599193	0.288925	0.44523	0.596105	0.195087	0.584299	-0.488397	0.449159	0.149867	-0.181127	0.576427	0.235001	0.468637	0.260851	0.207085	0	-0.162386	0.369501	0.405608	0.268136	0.411104	0.435079	0.348595	0.721765	0.336913	0.575783	-0.298931	0.216029	0.260613	0.272421	0.763445	0.29229	0.224766	0.233359	0.19476	0.257126	0.267017	0.250101	0.650287
His	-0.143077	0.260445	0.107278	-0.0337897	0.0196299	-0.141253	-0.143015	-0.200914	-0.135917	-0.102456	0.104781	0.231254	-0.0415123	0.149929	0.361205	-0.128355	-0.203013	0.0366421	-0.309317	0.0363399	-0.292194	0.102001	0.240155	0.118886	0.202741	-0.162386	0	-0.0447994	-0.0747061	0.0311944	-0.041244	-0.0465977	-0.0224351	-0.0480772	-0.134727	-0.183795	-0.303076	-0.329195	-0.0768868	0.103378	-0.0912023	0.054814	0.137163	0.133024	0.15093	0.129383	0.1269	0.129709	0.0036346
IDL-C	0.203874	0.0920907	0.171572	0.272733	0.516189	0.842227	0.522447	0.383338	0.231683	0.0823178	0.727118	0.420185	0.9617	0.765177	0.417687	0.872006	0.0652496	0.947368	0.264029	0.0473735	0.415703	0.27021	0.48879	0.297009	0.158258	0.369501	-0.0447994	0	0.996655	0.979218	0.996559	0.993002	0.995687	0.657443	0.105052	0.818441	0.0834098	0.260127	0.979919	-0.314969	0.722344	0.0680011	0.112294	0.105718	0.133086	0.14161	0.144964	0.160432	0.257561
IDL-CE	0.220775	0.0875031	0.18905	0.273391	0.486533	0.873999	0.570078	0.39197	0.240555	0.0991208	0.723696	0.397913	0.953652	0.766333	0.395015	0.875212	0.0221134	0.932442	0.298981	0.0312796	0.46332	0.224126	0.461142	0.251806	0.109959	0.405608	-0.0747061	0.996655	0	0.959385	0.993212	0.991297	0.987184	0.668431	0.156591	0.824149	0.0558352	0.275842	0.975929	-0.311811	0.730182	0.110655	0.0632377	0.0573419	0.0818485	0.0935477	0.0973877	0.112167	0.235719
IDL-FC	0.158501	0.100632	0.121873	0.262344	0.57453	0.738756	0.38936	0.351101	0.202766	0.0387196	0.713453	0.462134	0.953514	0.738923	0.460465	0.838329	0.170163	0.956848	0.170359	0.085281	0.285071	0.376739	0.542232	0.400482	0.273866	0.268136	0.0311944	0.979218	0.959385	0	0.975816	0.968273	0.987756	0.610608	-0.024787	0.780221	0.149231	0.212201	0.961262	-0.31514	0.681517	-0.0384657	0.230926	0.22281	0.256683	0.256667	0.258674	0.275247	0.303133
IDL-L	0.215298	0.0823072	0.170805	0.24634	0.521869	0.850355	0.52894	0.382795	0.243889	0.0726554	0.748592	0.436753	0.959579	0.781606	0.423778	0.877708	0.0294818	0.953663	0.253525	0.0238811	0.428044	0.275153	0.505552	0.303074	0.169697	0.411104	-0.041244	0.996559	0.993212	0.975816	0	0.999185	0.996077	0.715107	0.115652	0.822842	0.0559001	0.262689	0.970838	-0.282024	0.772141	0.076098	0.123054	0.1171	0.141791	0.153139	0.156848	0.171163	0.28278
IDL-P	0.225305	0.0785538	0.173272	0.232837	0.515297	0.860281	0.543111	0.38518	0.252196	0.0737896	0.755328	0.437724	0.955028	0.787308	0.420151	0.879241	0.00429153	0.950698	0.257537	0.00920877	0.443101	0.264919	0.503935	0.293439	0.163235	0.435079	-0.0465977	0.993002	0.991297	0.968273	0.999185	0	0.992631	0.740758	0.132231	0.824759	0.0383695	0.265267	0.964476	-0.267709	0.793073	0.0891599	0.11528	0.109726	0.13267	0.145702	0.149654	0.163195	0.286679
IDL-PL	0.199781	0.0878746	0.150281	0.263774	0.522463	0.815229	0.494037	0.37561	0.227368	0.0663398	0.728415	0.442008	0.956252	0.759966	0.435505	0.859378	0.0886906	0.951237	0.234849	0.054405	0.382503	0.290357	0.496304	0.316267	0.180016	0.348595	-0.0224351	0.995687	0.987184	0.987756	0.996077	0.992631	0	0.671511	0.0724775	0.803076	0.0953678	0.249634	0.975865	-0.294995	0.732049	0.0422377	0.135027	0.128285	0.156511	0.164498	0.167672	0.184449	0.264058
IDL-TG	0.269503	-0.0268976	0.152908	-0.0682123	0.383683	0.725431	0.500788	0.283564	0.300504	-0.00239989	0.704433	0.397515	0.643753	0.696829	0.299619	0.678125	-0.380948	0.694963	0.153703	-0.223888	0.488792	0.174455	0.472775	0.205996	0.167625	0.721765	-0.0480772	0.657443	0.668431	0.610608	0.715107	0.740758	0.671511	0	0.26027	0.635719	-0.254339	0.217756	0.583962	0.0739197	0.970816	0.191361	0.121846	0.123853	0.114106	0.148056	0.15426	0.149046	0.405679
Ile	0.334237	0.167024	0.396779	0.0724557	-0.134858	0.42593	0.489682	0.136173	0.149107	0.369015	0.140258	-0.0621266	0.0941164	0.173236	-0.0961092	0.207686	-0.358981	0.0331675	0.325686	-0.215101	0.538359	-0.315013	-0.0907657	-0.298504	-0.377328	0.336913	-0.134727	0.105052	0.156591	-0.024787	0.115652	0.132231	0.0724775	0.26027	0	0.222271	-0.204859	0.230992	0.133119	-0.168884	0.255784	0.873657	-0.388193	-0.385126	-0.397884	-0.381267	-0.378287	-0.381476	-0.201343
LA	0.26711	0.010759	0.266882	0.261436	0.665036	0.750691	0.331349	0.343255	0.272109	0.0912194	0.730464	0.352198	0.883804	0.707503	0.236318	0.983942	0.17297	0.821807	0.275784	-0.00920707	0.607999	0.420142	0.636601	0.449468	0.246307	0.575783	-0.183795	0.818441	0.824149	0.780221	0.822842	0.824759	0.803076	0.635719	0.222271	0	0.319246	0.413396	0.796212	-0.244386	0.752579	0.152503	0.271636	0.272	0.268208	0.314039	0.321408	0.336696	0.507244
LA/FA	0.122822	-0.0105291	-0.0539277	0.182821	0.115121	-0.126355	-0.222795	0.11212	0.146339	0.085529	-0.116333	-0.0612811	0.0968633	-0.239718	-0.229955	0.199489	0.93747	0.00736633	-0.0314677	0.206436	-0.0261942	0.166338	0.0173932	0.155653	0.101239	-0.298931	-0.303076	0.0834098	0.0558352	0.149231	0.0559001	0.0383695	0.0953678	-0.254339	-0.204859	0.319246	0	0.26978	0.141451	-0.141415	-0.168913	-0.27315	0.147714	0.147089	0.148454	0.158807	0.159651	0.172049	0.112046
Lac	0.0438634	-0.151536	0.495505	0.362473	0.114934	0.358012	0.261835	0.319112	0.366921	0.326345	0.194512	0.0153437	0.291369	0.206302	-0.00727866	0.39134	0.187476	0.201358	0.300436	0.160513	0.490882	-0.0413347	0.0957386	-0.0266545	-0.21261	0.216029	-0.329195	0.260127	0.275842	0.212201	0.262689	0.265267	0.249634	0.217756	0.230992	0.413396	0.26978	0	0.322229	-0.215761	0.261717	0.135239	-0.135625	-0.133948	-0.142045	-0.105153	-0.100004	-0.082083	0.0492934
LDL-C	0.201742	0.091486	0.185404	0.335972	0.450802	0.834608	0.549178	0.423452	0.221744	0.134915	0.665817	0.36042	0.938389	0.707257	0.365559	0.844947	0.132862	0.909057	0.298315	0.0595168	0.425116	0.198659	0.416504	0.224512	0.0469506	0.260613	-0.0768868	0.979919	0.975929	0.961262	0.970838	0.964476	0.975865	0.583962	0.133119	0.796212	0.141451	0.322229	0	-0.455972	0.652453	0.0850497	0.0179354	0.00974696	0.0443653	0.0461549	0.0487344	0.0687678	0.133261
LDL-D	-0.0662857	-0.0341237	-0.0129131	-0.182995	-0.0887451	-0.279935	-0.224357	-0.292509	0.00424925	-0.0986459	-0.0789997	0.102676	-0.337623	-0.126333	0.0489772	-0.264131	-0.182327	-0.282203	-0.208793	-0.0339629	-0.119148	0.0185402	-0.0469283	0.0099816	0.272504	0.272421	0.103378	-0.314969	-0.311811	-0.31514	-0.282024	-0.267709	-0.294995	0.0739197	-0.168884	-0.244386	-0.141415	-0.215761	-0.455972	0	0.0040111	-0.122719	0.199407	0.210347	0.163486	0.198336	0.201876	0.176672	0.351705
LDL-TG	0.249542	-0.0384193	0.176702	-0.0194435	0.554711	0.751989	0.426383	0.268688	0.291415	-0.00340289	0.766979	0.426738	0.752422	0.752688	0.314962	0.791684	-0.295491	0.785146	0.186063	-0.182369	0.51263	0.333675	0.597734	0.364976	0.271872	0.763445	-0.0912023	0.722344	0.730182	0.681517	0.772141	0.793073	0.732049	0.970816	0.255784	0.752579	-0.168913	0.261717	0.652453	0.0040111	0	0.189521	0.256131	0.257593	0.249696	0.285698	0.292083	0.289382	0.522006
Leu	0.280612	0.178868	0.413329	0.0821004	-0.0800365	0.313127	0.352452	0.0929926	0.0785689	0.344957	0.139463	-0.0211555	0.0772643	0.199954	0.0161919	0.161085	-0.366377	0.0318439	0.265951	-0.107081	0.473652	-0.232867	0.00973973	-0.212919	-0.323659	0.29229	0.054814	0.0680011	0.110655	-0.0384657	0.076098	0.0891599	0.0422377	0.191361	0.873657	0.152503	-0.27315	0.135239	0.0850497	-0.122719	0.189521	0	-0.319635	-0.31652	-0.329532	-0.30562	-0.302221	-0.294333	-0.174325
L-HDL-C	-0.147201	-0.0882936	-0.10087	-0.151825	0.840629	-0.187138	-0.655339	-0.221175	-0.0387245	-0.260105	0.31217	0.309047	0.307946	0.265752	0.254694	0.294464	0.199271	0.364627	-0.255012	0.0771259	-0.294263	0.955006	0.697698	0.947158	0.961767	0.224766	0.137163	0.112294	0.0632377	0.230926	0.123054	0.11528	0.135027	0.121846	-0.388193	0.271636	0.147714	-0.135625	0.0179354	0.199407	0.256131	-0.319635	0	0.999785	0.997605	0.996212	0.994874	0.984753	0.826943
L-HDL-CE	-0.144044	-0.0885652	-0.100008	-0.155131	0.839498	-0.190328	-0.658433	-0.222384	-0.0381926	-0.261921	0.312514	0.30903	0.302339	0.264529	0.252165	0.293798	0.196036	0.358426	-0.256873	0.0754729	-0.2883	0.954128	0.698706	0.946404	0.960348	0.233359	0.133024	0.105718	0.0573419	0.22281	0.1171	0.109726	0.128285	0.123853	-0.385126	0.272	0.147089	-0.133948	0.00974696	0.210347	0.257593	-0.31652	0.999785	0	0.995973	0.99697	0.995872	0.986156	0.832563
L-HDL-FC	-0.157776	-0.0866517	-0.104379	-0.138898	0.841251	-0.177279	-0.64383	-0.218227	-0.0424677	-0.253413	0.3094	0.308317	0.32478	0.268226	0.262472	0.294531	0.208925	0.383548	-0.248358	0.0825089	-0.315235	0.954898	0.691043	0.94656	0.963468	0.19476	0.15093	0.133086	0.0818485	0.256683	0.141791	0.13267	0.156511	0.114106	-0.397884	0.268208	0.148454	-0.142045	0.0443653	0.163486	0.249696	-0.329532	0.997605	0.995973	0	0.990586	0.988443	0.977059	0.805071
L-HDL-L	-0.137999	-0.078358	-0.0814791	-0.128952	0.863851	-0.163483	-0.650004	-0.197833	-0.0242558	-0.260672	0.352638	0.338466	0.340771	0.302638	0.277991	0.337774	0.20849	0.392301	-0.245399	0.0871732	-0.246157	0.965736	0.732955	0.960454	0.948882	0.257126	0.129383	0.14161	0.0935477	0.256667	0.153139	0.145702	0.164498	0.148056	-0.381267	0.314039	0.158807	-0.105153	0.0461549	0.198336	0.285698	-0.30562	0.996212	0.99697	0.990586	0	0.999869	0.99553	0.848252
L-HDL-P	-0.136154	-0.0776186	-0.0775536	-0.126617	0.866372	-0.158583	-0.64731	-0.1954	-0.0205871	-0.261241	0.359829	0.343452	0.344605	0.308678	0.280807	0.344773	0.207296	0.395168	-0.244015	0.0862692	-0.236421	0.965668	0.737812	0.960856	0.946241	0.267017	0.1269	0.144964	0.0973877	0.258674	0.156848	0.149654	0.167672	0.15426	-0.378287	0.321408	0.159651	-0.100004	0.0487344	0.201876	0.292083	-0.302221	0.994874	0.995872	0.988443	0.999869	0	0.996244	0.854028
L-HDL-PL	-0.131962	-0.0648749	-0.0722448	-0.106758	0.878628	-0.159866	-0.658859	-0.170676	-0.0220566	-0.255684	0.375434	0.358491	0.363093	0.323928	0.297381	0.363633	0.229819	0.408829	-0.232987	0.101835	-0.217125	0.975077	0.756366	0.971365	0.926174	0.250101	0.129709	0.160432	0.112167	0.275247	0.171163	0.163195	0.184449	0.149046	-0.381476	0.336696	0.172049	-0.082083	0.0687678	0.176672	0.289382	-0.294333	0.984753	0.986156	0.977059	0.99553	0.996244	0	0.837515
L-HDL-TG	-0.0602607	-0.0808458	0.0817179	-0.0525515	0.782857	0.116119	-0.342857	-0.144359	0.137109	-0.258151	0.51683	0.404668	0.417759	0.45068	0.289474	0.504182	0.044262	0.45122	-0.192309	0.0381368	0.0882217	0.767196	0.733778	0.777313	0.795475	0.650287	0.0036346	0.257561	0.235719	0.303133	0.28278	0.286679	0.264058	0.405679	-0.201343	0.507244	0.112046	0.0492934	0.133261	0.351705	0.522006	-0.174325	0.826943	0.832563	0.805071	0.848252	0.854028	0.837515	0
L-LDL-C	0.201091	0.0845718	0.178481	0.322285	0.46924	0.841018	0.545772	0.412042	0.228535	0.122526	0.679643	0.372152	0.947303	0.720203	0.374185	0.855153	0.12163	0.920513	0.295142	0.0590812	0.425299	0.216978	0.425688	0.242135	0.0760866	0.292348	-0.0851889	0.98856	0.985144	0.968234	0.98064	0.974979	0.984258	0.602917	0.125374	0.806091	0.13412	0.311234	0.998325	-0.418126	0.671715	0.0755871	0.0423227	0.0345456	0.0673351	0.0706963	0.0734825	0.0919774	0.167318
L-LDL-CE	0.203939	0.0811038	0.190674	0.329566	0.449301	0.857467	0.572861	0.415713	0.232194	0.13509	0.673916	0.356976	0.941546	0.717945	0.360682	0.854234	0.101951	0.910707	0.314251	0.0522473	0.450081	0.187703	0.405034	0.213174	0.0439586	0.303442	-0.0991533	0.985239	0.984964	0.957204	0.977126	0.97214	0.978626	0.604602	0.152831	0.806329	0.121311	0.324139	0.997884	-0.426571	0.671279	0.0989633	0.0104903	0.00287791	0.035024	0.0392421	0.0422073	0.0606179	0.147335
L-LDL-FC	0.18897	0.0949341	0.137413	0.295446	0.524941	0.779027	0.454473	0.397589	0.218044	0.0848894	0.687806	0.413789	0.953259	0.717055	0.410183	0.847527	0.182864	0.939481	0.233104	0.0796501	0.344313	0.305104	0.484254	0.328944	0.174467	0.252065	-0.0406491	0.986537	0.973257	0.990786	0.979492	0.971884	0.989787	0.59138	0.0410138	0.79562	0.173912	0.267657	0.987573	-0.387051	0.665191	0.00490609	0.140093	0.131892	0.166299	0.166932	0.169121	0.187843	0.22514
L-LDL-L	0.212925	0.0770187	0.181509	0.299498	0.494366	0.8529	0.54433	0.412017	0.242207	0.113268	0.708332	0.390603	0.957246	0.745238	0.383076	0.87393	0.088072	0.935543	0.292642	0.0407413	0.443423	0.239266	0.457481	0.265623	0.100131	0.344487	-0.0866132	0.992786	0.990182	0.970283	0.989914	0.986512	0.989976	0.653372	0.137884	0.823638	0.109688	0.312746	0.993742	-0.384875	0.720359	0.0872639	0.0675443	0.0604913	0.0900516	0.0972068	0.100451	0.118047	0.207216
L-LDL-P	0.217983	0.0720913	0.185367	0.292956	0.496396	0.861793	0.552126	0.412775	0.246854	0.112163	0.71713	0.392886	0.957993	0.753511	0.382156	0.87978	0.0688416	0.93746	0.295947	0.0312827	0.457334	0.237645	0.463008	0.264623	0.0991832	0.366381	-0.0890165	0.992292	0.990829	0.966948	0.991378	0.989014	0.989424	0.672895	0.15003	0.829397	0.0958734	0.315856	0.991099	-0.375011	0.738189	0.0980065	0.0667018	0.059981	0.0881039	0.0969561	0.100422	0.117626	0.215727
L-LDL-PL	0.219144	0.0781165	0.176687	0.299821	0.505781	0.847999	0.532785	0.415223	0.233288	0.110621	0.712876	0.392492	0.96098	0.752095	0.388295	0.879202	0.085275	0.937531	0.302079	0.0426784	0.447989	0.250789	0.464667	0.27686	0.101043	0.348483	-0.0874091	0.992956	0.991348	0.96796	0.989116	0.985457	0.989496	0.645154	0.142414	0.826912	0.104022	0.307097	0.991601	-0.380077	0.714793	0.0952482	0.0717445	0.065067	0.0930447	0.102865	0.106303	0.126017	0.206434
L-LDL-TG	0.254708	-0.0259745	0.156726	-0.0346807	0.546822	0.715281	0.394474	0.270086	0.297016	-0.0181478	0.765462	0.451297	0.73363	0.7446	0.337005	0.767135	-0.281412	0.775605	0.14647	-0.177798	0.47917	0.343286	0.610517	0.374917	0.296465	0.745799	-0.0623608	0.710055	0.714134	0.678809	0.762383	0.783586	0.724596	0.976808	0.214217	0.72583	-0.165947	0.234119	0.631432	0.05592	0.995568	0.159066	0.275739	0.277504	0.268268	0.30552	0.311896	0.309511	0.535973
L-VLDL-C	0.17229	-0.0971438	0.305554	0.024055	-0.105487	0.688187	0.739537	0.105112	0.163562	0.165405	0.248112	-0.119615	0.227271	0.330397	-0.113189	0.332293	-0.645953	0.180831	0.438049	-0.245403	0.647939	-0.381675	-0.114714	-0.362849	-0.379784	0.668524	-0.271352	0.264197	0.334465	0.082169	0.28267	0.30702	0.212765	0.499514	0.625015	0.335559	-0.428363	0.265717	0.245645	-0.0480028	0.469428	0.498546	-0.420931	-0.416537	-0.435052	-0.410407	-0.404734	-0.423674	-0.0472869
L-VLDL-CE	0.182158	-0.0800624	0.316032	0.0437677	-0.158809	0.680658	0.764596	0.101805	0.150159	0.147875	0.23261	-0.119088	0.212173	0.330973	-0.0775703	0.303011	-0.649627	0.178713	0.396522	-0.205437	0.611104	-0.42873	-0.14883	-0.40941	-0.403641	0.638231	-0.209558	0.271981	0.340308	0.0944266	0.289022	0.31225	0.223625	0.482743	0.58297	0.304308	-0.438051	0.226166	0.249551	-0.0223352	0.435254	0.467807	-0.460479	-0.456622	-0.472293	-0.450805	-0.445422	-0.464991	-0.0798651
L-VLDL-FC	0.156463	-0.110866	0.283328	0.00362637	-0.0498741	0.67198	0.68987	0.104623	0.170668	0.176626	0.254407	-0.116422	0.234584	0.318307	-0.144468	0.34932	-0.620792	0.177027	0.464441	-0.276644	0.661575	-0.322964	-0.0783567	-0.305328	-0.344335	0.674648	-0.323237	0.247953	0.317759	0.0676645	0.267111	0.291712	0.195217	0.498463	0.644894	0.354253	-0.405015	0.294283	0.233987	-0.0729777	0.486378	0.512072	-0.368683	-0.363947	-0.38446	-0.357731	-0.351986	-0.369603	-0.0153633
L-VLDL-L	0.176649	-0.101848	0.291732	0.00734082	-0.100643	0.671773	0.720337	0.114223	0.163708	0.177025	0.230346	-0.138754	0.214968	0.301425	-0.154156	0.329135	-0.628061	0.160679	0.463194	-0.264399	0.657227	-0.373113	-0.116627	-0.355184	-0.387725	0.652174	-0.313882	0.242911	0.313773	0.0601196	0.261536	0.286144	0.190652	0.488163	0.645943	0.336372	-0.407354	0.282112	0.23202	-0.0810917	0.464207	0.507811	-0.418758	-0.414054	-0.433989	-0.408052	-0.402389	-0.41961	-0.059884
L-VLDL-P	0.177506	-0.101612	0.290757	0.00559595	-0.103236	0.669051	0.719181	0.11442	0.162877	0.177551	0.227035	-0.141397	0.211703	0.297595	-0.157657	0.326546	-0.627303	0.157121	0.463436	-0.265316	0.656547	-0.37489	-0.118969	-0.357047	-0.389977	0.649322	-0.315838	0.23963	0.310565	0.0567576	0.258217	0.282838	0.18731	0.485654	0.647114	0.334232	-0.406242	0.281799	0.229304	-0.0831536	0.461483	0.508126	-0.420641	-0.415902	-0.435972	-0.409982	-0.40433	-0.421439	-0.0628842
L-VLDL-PL	0.182515	-0.101541	0.291183	0.0165576	-0.0781119	0.694457	0.728918	0.131721	0.174923	0.179083	0.256067	-0.120491	0.247089	0.325019	-0.140885	0.358788	-0.616585	0.192258	0.471118	-0.264591	0.671237	-0.357191	-0.0963312	-0.338529	-0.379028	0.66105	-0.320537	0.274406	0.344359	0.092945	0.293573	0.318138	0.223088	0.512809	0.644801	0.364149	-0.397576	0.294482	0.263937	-0.0921905	0.49175	0.507096	-0.409127	-0.404651	-0.423689	-0.397052	-0.391254	-0.407337	-0.0485972
L-VLDL-TG	0.176634	-0.103202	0.286235	-0.00107286	-0.105601	0.657061	0.708766	0.112641	0.160479	0.180379	0.215515	-0.150748	0.200127	0.2829	-0.172603	0.318138	-0.623166	0.143326	0.468053	-0.27056	0.654971	-0.373949	-0.122966	-0.356585	-0.392412	0.641481	-0.326274	0.224939	0.29609	0.0419937	0.243398	0.268042	0.172219	0.47518	0.652208	0.327365	-0.401457	0.284012	0.21682	-0.0899264	0.452603	0.509754	-0.419932	-0.415061	-0.435722	-0.409601	-0.403999	-0.420887	-0.0678957
M-HDL-C	-0.0749228	-0.086646	0.0212645	0.0850902	0.806972	-0.13557	-0.607757	-0.0159415	-0.00718916	-0.132225	0.359969	0.287659	0.361558	0.330114	0.24946	0.403484	0.237176	0.34443	-0.0372257	0.107999	0.0427863	0.833476	0.678663	0.833275	0.531722	0.209974	-0.00723565	0.134543	0.10725	0.197298	0.134159	0.125099	0.150241	0.0350725	-0.173968	0.365445	0.159874	0.103508	0.104881	-0.0589776	0.189295	-0.0457433	0.69213	0.696288	0.676297	0.731796	0.736147	0.780166	0.544936
M-HDL-CE	-0.0856852	-0.0883152	0.0167374	0.0898	0.792249	-0.153675	-0.617766	-0.0219165	-0.0152538	-0.12396	0.331716	0.264661	0.340393	0.304344	0.231277	0.3818	0.247386	0.32004	-0.0322115	0.115926	0.0327648	0.822862	0.652197	0.820951	0.5194	0.183261	-0.0156703	0.11248	0.085695	0.174667	0.109617	0.0997176	0.126756	-0.00151043	-0.174626	0.345258	0.166922	0.100952	0.0872394	-0.0696056	0.154149	-0.0467536	0.681175	0.685206	0.665803	0.719785	0.72387	0.768323	0.522038
M-HDL-FC	-0.035243	-0.0742731	0.0364926	0.0699448	0.844579	-0.0672193	-0.56002	0.00593655	0.0180185	-0.157493	0.452455	0.361413	0.431459	0.413893	0.305634	0.47553	0.200519	0.425221	-0.0502228	0.0794058	0.0800166	0.855575	0.761032	0.861512	0.56413	0.300162	0.0213247	0.211954	0.183507	0.275172	0.21999	0.213904	0.232168	0.161856	-0.164318	0.433618	0.136417	0.110265	0.167481	-0.0207638	0.309345	-0.0375978	0.717212	0.72179	0.699924	0.760155	0.765399	0.807281	0.615787
M-HDL-L	-0.0340536	-0.0924507	0.0510795	0.0574863	0.819756	-0.0482892	-0.526797	-0.00629502	0.0184828	-0.146619	0.440556	0.327557	0.404938	0.411307	0.276349	0.465385	0.125255	0.392636	-0.00982916	0.059129	0.132134	0.815047	0.721468	0.82016	0.51688	0.355881	-0.0153157	0.183012	0.16341	0.225161	0.191939	0.188378	0.197262	0.16656	-0.102198	0.423965	0.0781338	0.117179	0.134104	0.001615	0.310462	0.019682	0.672479	0.678379	0.650927	0.717322	0.723284	0.765573	0.596347
M-HDL-P	-0.0307297	-0.0962449	0.0569231	0.0553856	0.8142	-0.0341418	-0.509417	-0.00548456	0.0232092	-0.146847	0.448094	0.328351	0.406345	0.420048	0.276386	0.470284	0.103466	0.394124	-0.00251004	0.0519731	0.149467	0.803451	0.718138	0.809084	0.50485	0.378462	-0.0211564	0.186156	0.168517	0.223316	0.196334	0.193733	0.199723	0.183206	-0.0882522	0.428361	0.0615285	0.121159	0.135017	0.00986571	0.324544	0.0321414	0.660038	0.666276	0.637407	0.705851	0.712107	0.754365	0.596745
M-HDL-PL	-0.00476491	-0.0912226	0.0582334	0.0154835	0.825528	-0.0122248	-0.491444	-0.00784934	0.034264	-0.161841	0.481877	0.355582	0.419696	0.44667	0.288334	0.488374	0.0640567	0.414261	-0.0091047	0.0220941	0.16007	0.812865	0.756797	0.821411	0.532081	0.431794	-0.00956841	0.202117	0.184916	0.237736	0.218244	0.218291	0.217316	0.250921	-0.0722121	0.446631	0.0353843	0.109847	0.139147	0.0500863	0.386905	0.0439791	0.680007	0.686783	0.655488	0.725351	0.73188	0.770584	0.638263
M-HDL-TG	0.146013	-0.0825092	0.219234	0.0498613	0.1026	0.51892	0.451667	0.111755	0.147572	-0.0339355	0.455638	0.186913	0.291315	0.501713	0.182447	0.401964	-0.577558	0.285905	0.235777	-0.177404	0.617834	-0.122843	0.151608	-0.0998862	-0.245438	0.789446	-0.128372	0.293173	0.345122	0.154556	0.327236	0.351512	0.275458	0.587876	0.423783	0.367058	-0.445204	0.192816	0.222198	0.176044	0.55472	0.414261	-0.218592	-0.208571	-0.250821	-0.171271	-0.160188	-0.145143	0.172577
M-LDL-C	0.196141	0.0975699	0.187441	0.353896	0.417292	0.827718	0.560547	0.437504	0.222004	0.149027	0.640491	0.340814	0.91985	0.681348	0.346912	0.825821	0.150819	0.886494	0.30482	0.0620044	0.424496	0.164962	0.387171	0.19074	0.00511967	0.222747	-0.0844397	0.964955	0.96098	0.946724	0.953715	0.946457	0.959959	0.553825	0.139379	0.779581	0.15689	0.334867	0.997372	-0.503955	0.621718	0.0849462	-0.0195911	-0.028344	0.00883072	0.0077892	0.0100864	0.030791	0.0899894
M-LDL-CE	0.192024	0.0917871	0.194261	0.361318	0.406268	0.827246	0.56676	0.423086	0.215533	0.149571	0.635335	0.338177	0.915646	0.677171	0.345949	0.819203	0.147377	0.882114	0.301778	0.0648078	0.427486	0.152033	0.371834	0.177379	-0.00487365	0.222275	-0.0790004	0.964325	0.960614	0.945421	0.953584	0.946484	0.960835	0.554562	0.142723	0.77243	0.152272	0.338703	0.997082	-0.486416	0.619302	0.095855	-0.031228	-0.0398813	-0.00308266	-0.00337446	-0.000961933	0.0201446	0.0818883
M-LDL-FC	0.20648	0.116682	0.156233	0.311512	0.446248	0.802987	0.518887	0.479965	0.241847	0.140139	0.639046	0.339384	0.906009	0.67456	0.338272	0.825121	0.160465	0.874564	0.307523	0.0462555	0.398316	0.209688	0.434412	0.236367	0.0438074	0.216301	-0.102738	0.93553	0.930576	0.920763	0.922795	0.915147	0.92489	0.533098	0.124609	0.782966	0.171841	0.311118	0.966277	-0.559356	0.611258	0.0417775	0.0259832	0.0170922	0.0546656	0.0504312	0.0521841	0.0705117	0.117447
M-LDL-L	0.209292	0.0920906	0.182622	0.325705	0.433851	0.848902	0.572757	0.451965	0.241382	0.144155	0.661724	0.346318	0.926494	0.70023	0.342914	0.845127	0.118745	0.895638	0.316892	0.0397689	0.444664	0.176627	0.406782	0.203232	0.0178376	0.270473	-0.107818	0.966137	0.964336	0.942521	0.958264	0.953042	0.959225	0.593905	0.159056	0.800223	0.139111	0.336831	0.992885	-0.503649	0.662149	0.0881982	-0.00625528	-0.014494	0.0204087	0.0212662	0.0238353	0.0426375	0.11846
M-LDL-P	0.212109	0.087012	0.18151	0.318444	0.436763	0.853999	0.576693	0.450347	0.245579	0.140653	0.667277	0.349024	0.927936	0.704468	0.342197	0.8491	0.110394	0.89831	0.31555	0.0345696	0.449628	0.178323	0.409118	0.204986	0.0216901	0.283894	-0.111327	0.967223	0.965766	0.942724	0.960688	0.956102	0.960658	0.607425	0.162189	0.80443	0.134215	0.337775	0.992085	-0.49638	0.674685	0.0890604	-0.00291835	-0.0109932	0.0232011	0.0247303	0.0273984	0.0456721	0.126883
M-LDL-PL	0.23157	0.0916261	0.16552	0.281124	0.412439	0.86289	0.598882	0.483188	0.264082	0.149226	0.649231	0.313046	0.895259	0.692531	0.308417	0.836944	0.062695	0.860394	0.360549	0.00787526	0.473036	0.149695	0.387354	0.176223	-0.0115806	0.314314	-0.165444	0.930647	0.936701	0.888721	0.92263	0.919694	0.914152	0.593749	0.206428	0.796635	0.105193	0.326755	0.952513	-0.528598	0.66089	0.100786	-0.0343421	-0.0416277	-0.0107704	-0.00790219	-0.00511251	0.0111809	0.108503
M-LDL-TG	0.219034	-0.00622011	0.101247	0.009059	0.541903	0.744368	0.4236	0.350886	0.311272	0.0113637	0.717051	0.403384	0.775661	0.696807	0.293745	0.790584	-0.117363	0.802659	0.189239	-0.129151	0.418385	0.340551	0.555273	0.367479	0.265797	0.58659	-0.146466	0.754255	0.75173	0.738725	0.789889	0.803046	0.760167	0.858735	0.167179	0.76065	-0.0132776	0.257434	0.719087	-0.23328	0.907946	0.0419972	0.25055	0.247922	0.257939	0.272471	0.27642	0.273372	0.446619
MUFA	0.175483	-0.0739755	0.266814	0.0467291	0.419939	0.830292	0.581209	0.248817	0.212934	0.0690258	0.656952	0.217923	0.677612	0.72922	0.209947	0.72423	-0.562159	0.680352	0.347697	-0.247939	0.644427	0.134235	0.412118	0.163309	0.0352424	0.800844	-0.110836	0.645452	0.683238	0.533	0.676501	0.697195	0.61893	0.821157	0.458359	0.671726	-0.415318	0.276464	0.592839	-0.126669	0.843848	0.376151	0.020536	0.0219342	0.0150119	0.0469109	0.0531065	0.0512919	0.305074
MUFA/FA	0.0706559	-0.151218	0.120014	-0.163695	-0.196122	0.361224	0.489441	-0.00742781	0.049512	0.0117508	0.0461406	-0.212014	-0.0656334	0.129658	-0.17287	0.00759697	-0.824341	-0.0206082	0.112596	-0.322953	0.375143	-0.34134	-0.181547	-0.333555	-0.301023	0.553565	-0.0673852	-0.037995	0.0150926	-0.168283	0.00356429	0.0325503	-0.0581546	0.447266	0.492243	-0.0181891	-0.672348	0.0445233	-0.0727124	0.128122	0.360538	0.36933	-0.328555	-0.322997	-0.345668	-0.329458	-0.326262	-0.346623	-0.0850398
M-VLDL-C	0.198408	-0.0405662	0.322109	0.143161	-0.00967238	0.832911	0.822061	0.218617	0.198587	0.17194	0.424803	0.0361586	0.438188	0.515946	0.0634198	0.503749	-0.583186	0.402683	0.428347	-0.211519	0.691604	-0.324646	0.00147451	-0.298901	-0.353749	0.687024	-0.205917	0.495402	0.556922	0.328205	0.511695	0.532369	0.450661	0.617473	0.587864	0.484778	-0.398879	0.300166	0.477806	-0.123972	0.591124	0.471492	-0.403554	-0.401638	-0.40941	-0.384197	-0.377869	-0.389132	-0.0103753
M-VLDL-CE	0.183063	0.000371681	0.306182	0.196139	0.026088	0.869787	0.837965	0.239071	0.187661	0.143991	0.486951	0.117576	0.531038	0.593574	0.183395	0.549471	-0.532	0.512214	0.383578	-0.146562	0.634649	-0.288527	0.0411752	-0.261668	-0.302972	0.645024	-0.110319	0.611751	0.664225	0.463658	0.622677	0.638745	0.572818	0.628436	0.491556	0.515087	-0.384509	0.249988	0.584654	-0.121349	0.599574	0.402483	-0.374285	-0.374512	-0.372806	-0.353714	-0.347923	-0.356631	0.00402723
M-VLDL-FC	0.20274	-0.0799182	0.320464	0.0816915	-0.0443376	0.747554	0.757995	0.186308	0.199048	0.191631	0.336264	-0.0506009	0.318913	0.406448	-0.0647007	0.428503	-0.602762	0.268344	0.452117	-0.265535	0.71085	-0.341836	-0.0381689	-0.318698	-0.385275	0.691285	-0.292679	0.348348	0.415609	0.17117	0.369267	0.393484	0.300225	0.571843	0.653381	0.426198	-0.391536	0.335318	0.34166	-0.120904	0.549771	0.516606	-0.40975	-0.405761	-0.422745	-0.39269	-0.386172	-0.399313	-0.0242871
M-VLDL-L	0.198699	-0.0677293	0.307622	0.088531	-0.10981	0.741433	0.790389	0.186588	0.176484	0.204973	0.291501	-0.0845841	0.288982	0.371331	-0.0807932	0.386496	-0.601465	0.236764	0.460647	-0.257417	0.687716	-0.405091	-0.107041	-0.383591	-0.438826	0.633238	-0.283583	0.335809	0.40457	0.155411	0.352384	0.375302	0.285729	0.524943	0.655085	0.383926	-0.397627	0.317109	0.336126	-0.144052	0.493941	0.516187	-0.473113	-0.469773	-0.483632	-0.458681	-0.452771	-0.465771	-0.100604
M-VLDL-P	0.198138	-0.0700466	0.305139	0.0839142	-0.120936	0.7314	0.787017	0.183218	0.173342	0.207585	0.277341	-0.0961753	0.274052	0.356672	-0.093228	0.37343	-0.601729	0.220544	0.463112	-0.259989	0.684306	-0.413556	-0.11907	-0.392551	-0.446796	0.62452	-0.288352	0.320604	0.389855	0.139453	0.336991	0.359989	0.270152	0.51366	0.659137	0.372168	-0.397135	0.316828	0.322723	-0.146051	0.481922	0.518296	-0.480358	-0.476942	-0.491113	-0.466558	-0.460732	-0.473892	-0.111326
M-VLDL-PL	0.208025	-0.0637304	0.31458	0.101384	-0.0944534	0.761454	0.80024	0.205637	0.189829	0.207595	0.317469	-0.0627811	0.317691	0.395952	-0.0613354	0.413121	-0.590848	0.265383	0.464583	-0.251914	0.704052	-0.395967	-0.0862167	-0.373147	-0.438733	0.640971	-0.281447	0.365701	0.433497	0.186735	0.383121	0.406071	0.31742	0.54936	0.652634	0.408516	-0.389066	0.329455	0.366341	-0.148935	0.519126	0.516947	-0.471304	-0.468059	-0.481537	-0.454602	-0.448429	-0.459458	-0.0937192
M-VLDL-TG	0.192006	-0.0798681	0.294245	0.0599335	-0.157551	0.68109	0.75913	0.163591	0.159622	0.215709	0.218968	-0.143309	0.208494	0.293026	-0.148718	0.318895	-0.601773	0.149833	0.466465	-0.274367	0.66822	-0.436725	-0.160028	-0.417898	-0.469186	0.595009	-0.313566	0.249605	0.320619	0.0661981	0.265732	0.289205	0.197572	0.466496	0.673802	0.324097	-0.39263	0.316223	0.257932	-0.148995	0.433697	0.525383	-0.496522	-0.492599	-0.508941	-0.48528	-0.47975	-0.493905	-0.141697
PC	-0.0467903	-0.108622	0.107771	0.042323	0.853077	0.495109	0.0102349	0.091248	0.0633038	-0.131994	0.676194	0.36725	0.794376	0.757708	0.439918	0.716747	-0.208667	0.850012	0.0532036	-0.0561531	0.156955	0.718446	0.75437	0.73514	0.592451	0.535216	0.142172	0.668001	0.649344	0.694525	0.685124	0.68598	0.67432	0.608864	-0.0651762	0.626001	-0.226851	0.0815918	0.600133	-0.127829	0.707463	-0.01699	0.611507	0.607531	0.622547	0.629781	0.631602	0.638085	0.609493
Phe	0.0896763	0.14826	0.281106	0.139809	0.0928804	0.208322	0.140915	0.19326	0.128781	-0.0577795	0.274994	0.201481	0.250194	0.315555	0.260205	0.24565	-0.188918	0.257806	-0.0377117	0.190216	0.370715	-0.00670472	0.297495	0.0240052	-0.0926142	0.184622	0.439313	0.260829	0.264241	0.245459	0.261905	0.263162	0.259527	0.201828	0.189133	0.208304	-0.205259	-0.0358566	0.237559	-0.00634619	0.192556	0.42749	-0.0902962	-0.0897441	-0.0927984	-0.0559457	-0.0512539	-0.0242769	0.0393066
PUFA	0.251746	0.0377517	0.270824	0.268682	0.71563	0.787719	0.341917	0.367441	0.243377	0.0778589	0.842831	0.475494	0.945302	0.848489	0.414991	0.99618	0.0517399	0.906629	0.256351	-0.0181399	0.580458	0.463253	0.699362	0.495365	0.278409	0.601142	-0.0916547	0.878308	0.881318	0.844819	0.885688	0.887848	0.866422	0.697608	0.207844	0.968753	0.140671	0.373635	0.846064	-0.251081	0.805934	0.170696	0.298095	0.297334	0.298503	0.341591	0.348627	0.367477	0.509352
PUFA/FA	0.0781472	0.0872819	-0.102022	0.262181	0.212256	-0.206971	-0.361017	0.154551	0.0662832	0.0546971	0.0357927	0.215756	0.172374	-0.065376	0.139299	0.172532	0.976209	0.115068	-0.145172	0.295766	-0.191003	0.302575	0.12244	0.291783	0.2049	-0.442472	-0.123296	0.155802	0.108071	0.269195	0.121524	0.0956749	0.182874	-0.313772	-0.376973	0.223765	0.88099	0.184577	0.211487	-0.170304	-0.225249	-0.358978	0.253788	0.250065	0.264916	0.268211	0.267666	0.293841	0.107526
Pyr	0.0242378	-0.138589	0.647806	0.334989	-0.0018533	0.371055	0.358588	0.257108	0.242645	0.305597	0.115123	-0.109118	0.216681	0.158476	-0.1102	0.325558	-0.0370113	0.118216	0.545046	0.148187	0.553074	-0.183398	0.0293208	-0.164874	-0.327741	0.246866	-0.320892	0.197733	0.228831	0.114162	0.198073	0.204257	0.171679	0.19421	0.344083	0.350937	0.079928	0.778207	0.257272	-0.26002	0.218113	0.25776	-0.273583	-0.271595	-0.280835	-0.247772	-0.242854	-0.229365	-0.06231
Remnant-C	0.229429	0.0713134	0.280838	0.255851	0.320944	0.956256	0.747222	0.375411	0.259574	0.131087	0.705658	0.329641	0.848154	0.777087	0.351503	0.812573	-0.252607	0.828693	0.355589	-0.0599262	0.609018	0.00788827	0.346176	0.0412852	-0.0774218	0.569111	-0.0706378	0.90956	0.93512	0.819488	0.916598	0.924416	0.887691	0.747833	0.332255	0.761708	-0.163056	0.298079	0.882886	-0.24554	0.766489	0.276486	-0.135525	-0.138908	-0.124733	-0.103944	-0.09835	-0.0908633	0.158487
Serum-C	0.159346	0.0546472	0.188383	0.252429	0.719007	0.777287	0.343097	0.335392	0.210938	0.0398011	0.788269	0.457416	0.998332	0.824243	0.451269	0.930171	0.0582656	0.989323	0.235983	0.0412741	0.397089	0.49074	0.66491	0.51729	0.332625	0.448518	-0.0192428	0.962175	0.952199	0.958822	0.962459	0.95837	0.95935	0.661657	0.0773714	0.870003	0.0715632	0.266821	0.934346	-0.322474	0.765196	0.0649729	0.324119	0.318327	0.341604	0.355657	0.359243	0.37644	0.428412
Serum-TG	0.214156	-0.0852686	0.298019	0.0225326	0.00464866	0.754346	0.740078	0.180769	0.212834	0.16181	0.379624	-0.0106882	0.341772	0.438555	-0.0448928	0.45449	-0.625812	0.304139	0.428483	-0.286449	0.701614	-0.285552	0.0199089	-0.261409	-0.316074	0.74075	-0.279872	0.365574	0.42977	0.195528	0.394647	0.421545	0.323247	0.652104	0.636895	0.449496	-0.408725	0.318344	0.344054	-0.0699673	0.626831	0.501054	-0.34481	-0.340154	-0.360222	-0.327103	-0.32032	-0.334777	0.0430126
SFA	0.143835	-0.0104762	0.284818	0.0792621	0.568291	0.829041	0.493348	0.242536	0.184743	0.0531707	0.750612	0.326956	0.798521	0.820026	0.323599	0.812588	-0.470184	0.792004	0.373268	-0.181765	0.587693	0.292537	0.588994	0.326819	0.18285	0.756167	-0.017914	0.745085	0.771379	0.65808	0.7667	0.781204	0.717354	0.796945	0.358963	0.751261	-0.355205	0.229635	0.682414	-0.159026	0.852757	0.334613	0.166146	0.165855	0.165435	0.194115	0.199845	0.202063	0.401363
SFA/FA	-0.248045	0.0468641	0.0211952	-0.270748	-0.124824	-0.118384	-0.00833653	-0.282351	-0.192641	-0.122956	-0.134616	-0.110814	-0.234079	-0.0617085	-0.0224284	-0.337527	-0.681432	-0.189094	0.114064	-0.102558	-0.166691	-0.0899594	0.0245505	-0.0806719	0.0392795	0.054765	0.326274	-0.241055	-0.225596	-0.271947	-0.235039	-0.227104	-0.263951	-0.039182	0.015998	-0.397852	-0.716024	-0.41069	-0.2984	0.149341	-0.0839113	0.154369	-0.014984	-0.0157275	-0.0121872	-0.0410981	-0.0445957	-0.0655102	-0.0824215
S-HDL-C	0.137492	0.0760565	0.10251	0.404569	0.382007	0.297287	0.0403103	0.497099	0.126728	0.0812232	0.409361	0.261737	0.571767	0.396571	0.242388	0.562788	0.40149	0.513306	0.205677	0.141496	0.355324	0.25283	0.42907	0.27548	-0.15271	-0.0387573	-0.096942	0.516648	0.502177	0.536217	0.498832	0.484573	0.525512	0.135538	0.00767482	0.530292	0.32461	0.356611	0.608198	-0.603023	0.236995	0.0459824	-0.0108614	-0.014275	0.000232073	0.041097	0.0457501	0.107905	-0.0314746
S-HDL-CE	0.132889	0.0922778	0.0629412	0.408792	0.321506	0.329341	0.108714	0.510123	0.116815	0.0853999	0.381112	0.249607	0.592232	0.375016	0.245809	0.547116	0.455749	0.541273	0.192353	0.16819	0.292585	0.19594	0.354449	0.216071	-0.166734	-0.131876	-0.0782796	0.574267	0.555025	0.604298	0.551751	0.534678	0.585704	0.122632	-0.0411401	0.514204	0.365037	0.330292	0.673434	-0.640159	0.211174	-0.0179781	-0.056349	-0.062213	-0.0368258	-0.0112944	-0.00817548	0.0499476	-0.0991546
S-HDL-FC	0.0831649	-0.0394872	0.221403	0.153432	0.43744	-0.010973	-0.285659	0.15287	0.103389	0.0200395	0.301266	0.161473	0.157225	0.265448	0.0814993	0.316392	-0.0689933	0.0963422	0.15185	-0.0598171	0.43748	0.364385	0.519328	0.385397	-0.00377035	0.40237	-0.124665	-0.0335951	-0.0179702	-0.0732505	-0.0204288	-0.0139337	-0.0417757	0.11658	0.228519	0.305535	-0.0370228	0.276288	-0.0283351	-0.0951416	0.219725	0.312863	0.198758	0.208273	0.165748	0.251848	0.260701	0.305395	0.288692
S-HDL-L	0.15211	0.00921522	0.186852	0.266357	0.360186	0.171397	-0.0678387	0.341759	0.116737	0.0603251	0.373347	0.201409	0.338301	0.35448	0.149736	0.446236	0.0680876	0.265902	0.236268	0.00971555	0.512457	0.230935	0.441062	0.255287	-0.208518	0.270407	-0.158676	0.216549	0.230661	0.173359	0.218834	0.219797	0.213351	0.164396	0.222678	0.421451	0.0642715	0.349131	0.260665	-0.322877	0.253395	0.294811	-0.0164874	-0.0100757	-0.0381133	0.0486455	0.0578966	0.122265	0.0711787
S-HDL-P	0.155932	0.0021537	0.1957	0.258377	0.336468	0.180886	-0.0443328	0.338826	0.121832	0.0583991	0.368151	0.191375	0.322388	0.35065	0.138703	0.437243	0.0354804	0.249447	0.243009	-0.00373379	0.531715	0.201658	0.421596	0.22636	-0.232876	0.293967	-0.168569	0.204568	0.221951	0.153589	0.208352	0.210741	0.199773	0.175642	0.246248	0.413738	0.0408252	0.354079	0.246293	-0.305899	0.258661	0.313683	-0.0427174	-0.0357356	-0.066174	0.0228454	0.0324256	0.095908	0.062676
S-HDL-PL	0.0804631	-0.0592537	0.171319	0.0507341	0.269915	-0.0883057	-0.258233	0.0584302	0.0435243	-0.00537474	0.186551	0.0845267	-0.00296587	0.164203	0.0259808	0.162176	-0.182	-0.0609351	0.141151	-0.0817371	0.4006	0.217524	0.333158	0.231518	-0.111184	0.387499	-0.135033	-0.161663	-0.134735	-0.225489	-0.146084	-0.135293	-0.170938	0.0601755	0.266074	0.151029	-0.14485	0.195628	-0.174919	0.0383947	0.12018	0.361533	0.0697475	0.0823872	0.0272551	0.123153	0.132653	0.17981	0.167453
S-HDL-TG	0.238295	-0.040824	0.277084	0.0153208	-0.26412	0.516439	0.652899	0.194608	0.200814	0.120157	0.225694	-0.0280331	0.0441645	0.245517	-0.0840273	0.203405	-0.610715	0.00880424	0.312862	-0.272063	0.694294	-0.498374	-0.0969931	-0.469322	-0.56209	0.655033	-0.233808	0.0971493	0.165218	-0.0755399	0.132692	0.162417	0.0656165	0.50486	0.616374	0.21536	-0.407302	0.278256	0.0843198	0.0675468	0.438052	0.525603	-0.546082	-0.536836	-0.575787	-0.516127	-0.506843	-0.509851	-0.0985181
S-LDL-C	0.197451	0.106837	0.182248	0.337279	0.438076	0.814629	0.536411	0.437019	0.211547	0.141871	0.64781	0.350126	0.925561	0.690296	0.361705	0.827591	0.154118	0.896255	0.288506	0.0590507	0.399269	0.194187	0.416963	0.220633	0.0334153	0.209098	-0.0563346	0.964747	0.958135	0.953093	0.953637	0.945862	0.960823	0.552088	0.125115	0.778537	0.154219	0.321859	0.996201	-0.513877	0.621595	0.076231	0.00902959	6.48e-05	0.0380557	0.035668	0.0376883	0.058848	0.100735
S-LDL-CE	0.192754	0.0994699	0.179265	0.34043	0.418628	0.811455	0.545226	0.422638	0.204362	0.139591	0.635834	0.344432	0.917862	0.678626	0.357571	0.814309	0.157495	0.889865	0.279594	0.0650913	0.392849	0.175335	0.388918	0.200556	0.0219504	0.198135	-0.0532352	0.964842	0.957976	0.953797	0.954224	0.946501	0.963309	0.551273	0.119061	0.764812	0.154467	0.322072	0.996621	-0.49174	0.61517	0.0761723	-0.00671266	-0.0156665	0.0223773	0.019842	0.0218584	0.0432678	0.085113
S-LDL-FC	0.203947	0.128363	0.187342	0.309361	0.494924	0.788241	0.475217	0.472632	0.232515	0.142752	0.663961	0.354962	0.912192	0.703874	0.360963	0.840714	0.132885	0.879521	0.306718	0.0344557	0.404366	0.260342	0.508171	0.290293	0.0773582	0.241971	-0.0652025	0.918368	0.913066	0.904883	0.905801	0.898123	0.905076	0.52863	0.141089	0.795637	0.145199	0.310296	0.947193	-0.577335	0.61707	0.0715547	0.0712821	0.0627178	0.0986221	0.0970671	0.0989878	0.118339	0.15727
S-LDL-L	0.207951	0.0972527	0.185702	0.307285	0.465822	0.843096	0.549167	0.450922	0.233066	0.139466	0.674152	0.350259	0.934628	0.716154	0.352057	0.855215	0.105278	0.905344	0.31317	0.0299696	0.433753	0.212449	0.44608	0.240119	0.0468625	0.275463	-0.0885466	0.961524	0.958796	0.940391	0.953585	0.948183	0.953047	0.593519	0.16074	0.807813	0.125085	0.330781	0.98741	-0.526287	0.667297	0.0914209	0.0266137	0.0183226	0.0532973	0.0535615	0.0559508	0.0748661	0.137451
S-LDL-P	0.208762	0.0917172	0.185638	0.300019	0.466118	0.851191	0.557372	0.449005	0.235615	0.1385	0.678114	0.348645	0.935025	0.720153	0.348357	0.858791	0.0918495	0.906356	0.31764	0.0231802	0.441709	0.2099	0.445049	0.237633	0.0459107	0.291601	-0.09644	0.961614	0.959892	0.937982	0.954896	0.950241	0.952823	0.606811	0.167687	0.811682	0.116363	0.333811	0.985993	-0.521027	0.679627	0.0949897	0.0252812	0.0171767	0.0513515	0.0523398	0.0548476	0.0731365	0.142948
S-LDL-PL	0.213614	0.0941631	0.165327	0.246019	0.499404	0.821069	0.508455	0.470749	0.249088	0.131879	0.667745	0.323523	0.899739	0.709617	0.316889	0.85148	0.0535954	0.866892	0.348677	-0.0073897	0.44674	0.252602	0.481565	0.280192	0.0702251	0.327769	-0.141578	0.898873	0.901748	0.865824	0.891023	0.887453	0.880042	0.578084	0.19565	0.808632	0.0935974	0.314228	0.917971	-0.563442	0.663795	0.0942823	0.0641506	0.0570623	0.0867063	0.0899871	0.0924823	0.109393	0.173403
S-LDL-TG	0.215047	-0.030513	0.202966	0.0579318	0.432229	0.860572	0.598575	0.334576	0.30506	0.0809433	0.680068	0.287846	0.743838	0.698112	0.210536	0.788618	-0.283458	0.739431	0.324751	-0.17538	0.568654	0.163893	0.426683	0.192471	0.0797833	0.683348	-0.218956	0.72839	0.749545	0.654852	0.757648	0.773933	0.711232	0.834991	0.355815	0.764364	-0.130105	0.330151	0.706926	-0.296012	0.878372	0.207524	0.0613123	0.0596662	0.0657425	0.0833226	0.0882891	0.0815147	0.336398
SM	0.240728	0.061798	0.160691	0.185092	0.776655	0.688947	0.218111	0.390892	0.272101	0.0309401	0.813277	0.508832	0.952659	0.812927	0.450165	0.92974	0.0993277	0.941283	0.23541	0.0625917	0.432261	0.581546	0.755226	0.609421	0.423694	0.481951	-0.0409712	0.889549	0.877594	0.8932	0.89796	0.897159	0.89079	0.686066	0.0626637	0.876307	0.116824	0.262863	0.841143	-0.202352	0.79106	0.0615027	0.426486	0.423723	0.433414	0.462286	0.466953	0.486447	0.527695
S-VLDL-C	0.207803	0.0991013	0.33597	0.333339	0.138776	0.888159	0.776912	0.413527	0.26346	0.138229	0.641613	0.306497	0.701975	0.719736	0.356276	0.693948	-0.310048	0.683765	0.320181	-0.0542913	0.664447	-0.178411	0.251053	-0.139471	-0.293681	0.540373	-0.00161925	0.779977	0.811544	0.678054	0.788913	0.798288	0.758747	0.67493	0.359663	0.644224	-0.226109	0.320908	0.776165	-0.250283	0.658411	0.332327	-0.328699	-0.330747	-0.32159	-0.288996	-0.281801	-0.267333	0.0270724
S-VLDL-CE	0.176733	0.137483	0.302414	0.38445	0.1421	0.85111	0.736873	0.417259	0.24252	0.128276	0.624287	0.338438	0.731488	0.704488	0.410936	0.679634	-0.185404	0.716478	0.278915	0.0276324	0.573991	-0.153154	0.244893	-0.116626	-0.259097	0.412713	0.0553957	0.828073	0.849143	0.750909	0.826499	0.829028	0.811582	0.589682	0.2488	0.624706	-0.145857	0.275293	0.827629	-0.270581	0.579142	0.247622	-0.305929	-0.310197	-0.291326	-0.267696	-0.261683	-0.24377	0.000749825
S-VLDL-FC	0.239085	0.0189021	0.359783	0.201779	0.114908	0.854316	0.762701	0.359501	0.272685	0.141429	0.59653	0.210996	0.568504	0.663379	0.215783	0.638749	-0.499828	0.54716	0.360194	-0.194857	0.749285	-0.205378	0.231836	-0.166529	-0.322212	0.706678	-0.102957	0.605314	0.652094	0.470625	0.632229	0.652911	0.57819	0.75257	0.519133	0.604083	-0.345236	0.364282	0.595619	-0.183396	0.726358	0.448811	-0.333341	-0.331243	-0.340257	-0.295872	-0.287434	-0.28105	0.0691406
S-VLDL-L	0.241397	0.0156659	0.346548	0.20043	-0.00766559	0.847767	0.82783	0.343189	0.248818	0.175423	0.503255	0.126746	0.492881	0.582826	0.14949	0.558707	-0.520425	0.4637	0.39289	-0.196128	0.738579	-0.329425	0.0872668	-0.294842	-0.419674	0.649704	-0.140448	0.556205	0.610107	0.405538	0.577651	0.598078	0.523019	0.680381	0.559485	0.530249	-0.360291	0.351311	0.555267	-0.190015	0.63984	0.470753	-0.447097	-0.44526	-0.452689	-0.415251	-0.407573	-0.404664	-0.0446053
S-VLDL-P	0.242167	0.00394409	0.343485	0.182085	-0.032751	0.833065	0.828652	0.328694	0.24326	0.180612	0.473419	0.0966692	0.457187	0.552941	0.116659	0.531036	-0.539024	0.426117	0.399481	-0.210347	0.737755	-0.351449	0.0560484	-0.318193	-0.434921	0.650885	-0.15967	0.519613	0.576061	0.363738	0.541751	0.563184	0.484786	0.666815	0.580125	0.50639	-0.370605	0.350543	0.519834	-0.181692	0.62352	0.482318	-0.462593	-0.460358	-0.469468	-0.432678	-0.425114	-0.424125	-0.0594696
S-VLDL-PL	0.240122	0.0177447	0.339597	0.162284	0.0199187	0.813447	0.779857	0.338404	0.238537	0.145016	0.527879	0.15756	0.481542	0.606619	0.183515	0.552995	-0.554217	0.461773	0.362792	-0.206134	0.728328	-0.289998	0.141091	-0.253406	-0.39932	0.670033	-0.0917793	0.53193	0.583785	0.386857	0.558762	0.580806	0.50361	0.705746	0.542501	0.517264	-0.401163	0.33113	0.523178	-0.161208	0.660397	0.476558	-0.415176	-0.412256	-0.424354	-0.3789	-0.370616	-0.362607	-0.0216255
S-VLDL-TG	0.237544	-0.0531439	0.315759	0.088798	-0.131718	0.726349	0.785348	0.247943	0.212121	0.195369	0.322749	-0.0420916	0.274561	0.394058	-0.0444099	0.387296	-0.604805	0.236274	0.412868	-0.276955	0.709448	-0.422391	-0.073327	-0.396311	-0.473721	0.645726	-0.251455	0.323976	0.389441	0.151678	0.350073	0.375829	0.283383	0.58885	0.652537	0.382102	-0.40211	0.341194	0.328749	-0.132694	0.537002	0.517136	-0.496757	-0.492597	-0.509979	-0.47689	-0.470048	-0.478738	-0.103755
TG/PG	0.251355	-0.0587743	0.31661	-0.00382662	-0.273211	0.575489	0.720766	0.120644	0.192465	0.197959	0.164601	-0.10821	0.0376786	0.192165	-0.168404	0.207939	-0.578844	-0.021972	0.338594	-0.256927	0.666569	-0.509232	-0.202109	-0.488829	-0.491304	0.590149	-0.269782	0.0890595	0.160104	-0.0898582	0.112341	0.139228	0.0432314	0.414878	0.706961	0.241748	-0.335951	0.289525	0.0839775	0.0161509	0.367257	0.544142	-0.516917	-0.509952	-0.539464	-0.506418	-0.499985	-0.520242	-0.11457
TotCho	-0.02972	-0.0918113	0.0778707	0.0215915	0.85151	0.499005	0.0167422	0.123122	0.0541615	-0.13614	0.680771	0.381652	0.814567	0.760881	0.456129	0.723117	-0.17504	0.871638	0.0586386	-0.0528672	0.134408	0.723522	0.767287	0.741251	0.603034	0.486555	0.161716	0.698459	0.676411	0.732646	0.713588	0.713107	0.706024	0.60748	-0.0911112	0.630998	-0.203562	0.0549454	0.631212	-0.143217	0.705334	-0.0388888	0.614666	0.609849	0.628463	0.631497	0.632787	0.639996	0.591243
TotFA	0.201841	-0.0134336	0.289124	0.14591	0.610953	0.861401	0.491351	0.305528	0.227658	0.0705916	0.798814	0.366869	0.862406	0.848799	0.339695	0.90206	-0.327302	0.846373	0.341655	-0.150845	0.637143	0.325154	0.610032	0.358961	0.183826	0.755916	-0.0765463	0.807295	0.829786	0.72781	0.827902	0.840542	0.784569	0.814151	0.352242	0.85304	-0.205207	0.312815	0.755692	-0.192076	0.882506	0.303569	0.180818	0.180898	0.178875	0.215949	0.222683	0.230143	0.436757
TotPG	-0.0281286	-0.0931941	0.106379	0.0088616	0.865279	0.498337	0.00680197	0.093	0.0493816	-0.12878	0.700943	0.38703	0.793233	0.77657	0.448174	0.732162	-0.237412	0.842227	0.079659	-0.0824916	0.181808	0.728729	0.793334	0.748455	0.597149	0.56261	0.159148	0.65958	0.643837	0.67919	0.677304	0.679467	0.661839	0.620006	-0.0415099	0.644629	-0.242466	0.0687382	0.584031	-0.115558	0.7219	0.0121101	0.618822	0.615841	0.626419	0.639315	0.641723	0.649507	0.625621
Tyr	-0.0295473	0.1246	0.291526	-0.133369	-0.0299522	0.207141	0.215672	-0.00545827	0.0328021	-0.0529507	0.0809829	-0.00828361	0.111046	0.0919929	-0.0233951	0.125397	-0.16009	0.0644119	0.224648	0.0762868	0.250869	-0.132165	0.0152242	-0.117748	-0.160375	0.0602142	0.103592	0.114685	0.136469	0.0584503	0.105014	0.10794	0.089465	0.0513842	0.391805	0.126822	-0.116524	0.0877173	0.131259	-0.213979	0.0655184	0.49998	-0.193447	-0.194348	-0.191204	-0.185667	-0.184611	-0.174076	-0.160203
UnSat	-0.228644	0.076288	-0.209695	0.0750628	0.114408	-0.346024	-0.405085	-0.0400064	-0.197713	-0.116378	-0.046658	0.192986	-0.0106905	0.0176493	0.413187	-0.214551	0.311751	0.0906981	-0.417477	0.211243	-0.626766	0.278027	0.0424515	0.26137	0.308383	-0.514625	0.426819	-0.00912654	-0.0690985	0.140315	-0.0276246	-0.050827	0.034095	-0.305773	-0.542146	-0.294505	0.0417894	-0.2474	0.0124601	-0.0913027	-0.311055	-0.406376	0.288761	0.279459	0.319884	0.271635	0.264795	0.274883	-0.0399897
Val	0.246137	0.129326	0.319056	0.179071	-0.0295873	0.203669	0.22285	0.0790992	0.0379607	0.347317	0.0943192	0.00250455	0.0604402	0.145489	0.0434177	0.122014	-0.170653	0.00687561	0.251956	-0.127039	0.346459	-0.142488	-0.0633149	-0.136614	-0.274957	0.147271	-0.0850946	0.0302069	0.0582513	-0.0387054	0.0317361	0.0381124	0.0149324	0.0710594	0.741694	0.107735	-0.139032	0.185749	0.0777578	-0.179537	0.0936033	0.846489	-0.230543	-0.230105	-0.230423	-0.225257	-0.224	-0.217205	-0.184783
VLDL-C	0.216843	0.0415982	0.334989	0.203301	0.101608	0.914087	0.833504	0.312462	0.245833	0.152343	0.583018	0.202892	0.622465	0.673031	0.242887	0.639116	-0.494969	0.601777	0.382641	-0.145266	0.686908	-0.223697	0.169746	-0.189445	-0.272304	0.659748	-0.0802223	0.69537	0.742404	0.558089	0.710619	0.727258	0.661429	0.716691	0.479741	0.597867	-0.356589	0.285282	0.666572	-0.146458	0.691514	0.416609	-0.332871	-0.332964	-0.332408	-0.303982	-0.29725	-0.297873	0.0481526
VLDL-D	0.178713	-0.114196	0.259878	-0.0140192	-0.279921	0.385378	0.538154	-0.0147551	0.0578422	0.151978	-0.00618782	-0.282433	-0.10758	0.0441746	-0.296383	0.077891	-0.565808	-0.168723	0.303774	-0.237182	0.551043	-0.469922	-0.276436	-0.460037	-0.466977	0.535297	-0.321439	-0.0942884	-0.0220544	-0.271079	-0.078734	-0.0551696	-0.146339	0.221371	0.64255	0.122623	-0.327155	0.235325	-0.0904573	0.0106028	0.186576	0.49225	-0.465595	-0.457145	-0.493122	-0.459877	-0.454045	-0.475305	-0.116029
VLDL-TG	0.195446	-0.082995	0.293299	0.0334203	-0.119794	0.696023	0.75333	0.160972	0.174446	0.196141	0.258865	-0.109131	0.232486	0.329403	-0.12214	0.344824	-0.626968	0.181433	0.454429	-0.282073	0.675647	-0.400086	-0.114313	-0.379803	-0.426246	0.642259	-0.297778	0.26894	0.338783	0.0878319	0.289861	0.315052	0.219631	0.521912	0.665442	0.346808	-0.413636	0.307544	0.265904	-0.110623	0.48771	0.523036	-0.456083	-0.451713	-0.470162	-0.443315	-0.437405	-0.452092	-0.0906029
XL-HDL-C	-0.0363798	0.0278335	-0.020132	-0.241201	0.755652	0.135739	-0.278539	-0.135328	-0.0259318	-0.183303	0.437078	0.326801	0.462912	0.443822	0.316404	0.405595	-0.0896959	0.53452	-0.107363	-0.025523	-0.194469	0.789784	0.699939	0.795466	0.902978	0.328697	0.239464	0.337824	0.304838	0.411064	0.351975	0.350685	0.342965	0.360438	-0.198789	0.363272	-0.0941723	-0.202595	0.218418	0.167186	0.454514	-0.171252	0.844655	0.841954	0.850512	0.82917	0.82643	0.800848	0.730218
XL-HDL-CE	-0.0328023	0.0425495	0.0129342	-0.232943	0.745552	0.155222	-0.255343	-0.130792	-0.0297402	-0.170235	0.447052	0.328732	0.46684	0.457991	0.323456	0.414469	-0.111155	0.533866	-0.0908504	-0.0247399	-0.168471	0.770358	0.709559	0.778666	0.88283	0.340199	0.255232	0.342238	0.311511	0.409721	0.355781	0.354784	0.344627	0.36363	-0.172978	0.372735	-0.109416	-0.193034	0.223785	0.16156	0.457803	-0.13762	0.822868	0.820411	0.827852	0.808989	0.806579	0.781742	0.722966
XL-HDL-FC	-0.0428816	-0.00792796	-0.0989753	-0.258695	0.763605	0.0864139	-0.328106	-0.145432	-0.0190967	-0.210921	0.404483	0.315412	0.443295	0.401402	0.293678	0.375941	-0.0378661	0.524298	-0.14577	-0.0294144	-0.25325	0.81919	0.663916	0.818697	0.932131	0.295881	0.197834	0.319587	0.282059	0.40465	0.334819	0.332879	0.330909	0.344695	-0.256158	0.333491	-0.0560425	-0.221591	0.200051	0.178346	0.436771	-0.247271	0.878945	0.875769	0.886587	0.86006	0.856625	0.829743	0.733673
XL-HDL-L	-0.0710422	-0.0192848	-0.0834135	-0.235416	0.788574	0.0644228	-0.36782	-0.156395	-0.0211447	-0.233298	0.411803	0.33402	0.445878	0.402211	0.308871	0.386453	0.00975968	0.524241	-0.166869	0.0141834	-0.250581	0.847885	0.682898	0.847175	0.953428	0.297305	0.198624	0.312802	0.272109	0.405722	0.327141	0.323739	0.326487	0.323055	-0.293615	0.347309	-0.0130222	-0.204242	0.196015	0.184934	0.423894	-0.270911	0.908441	0.905607	0.914842	0.893431	0.890584	0.866161	0.7733
XL-HDL-P	-0.0741775	-0.0230791	-0.0836925	-0.232779	0.791255	0.0631415	-0.370959	-0.158025	-0.0193975	-0.236297	0.411897	0.334552	0.446138	0.401239	0.307906	0.388005	0.0149431	0.524193	-0.16881	0.0179175	-0.249247	0.850461	0.682406	0.849503	0.955487	0.300359	0.193728	0.312188	0.271319	0.405537	0.326592	0.323134	0.326126	0.32251	-0.297364	0.349519	-0.00747595	-0.200803	0.195584	0.186688	0.424206	-0.274764	0.911515	0.908737	0.917726	0.896861	0.894094	0.869702	0.778952
XL-HDL-PL	-0.100145	-0.0516473	-0.14862	-0.22915	0.787182	-0.0251045	-0.455366	-0.168711	-0.0279816	-0.27321	0.363849	0.329351	0.405378	0.340394	0.296798	0.339343	0.110159	0.489783	-0.226355	0.0535049	-0.317825	0.87698	0.645634	0.870238	0.970313	0.225094	0.175524	0.270069	0.221741	0.383049	0.283084	0.277036	0.292368	0.258236	-0.384551	0.302234	0.0616801	-0.216442	0.161274	0.185981	0.360597	-0.36095	0.938915	0.935755	0.946618	0.923947	0.920725	0.899386	0.769046
XL-HDL-TG	0.00556869	-0.0929107	0.20787	-0.0597097	0.587252	0.519656	0.179557	-0.0942929	0.169567	-0.0462761	0.5099	0.221398	0.507739	0.51574	0.138446	0.576342	-0.313866	0.510459	0.163566	-0.112896	0.314948	0.433907	0.495731	0.447572	0.541668	0.798103	-0.136823	0.415553	0.431197	0.364827	0.441191	0.455384	0.389877	0.607237	0.179066	0.578591	-0.144179	0.139163	0.30398	0.228969	0.689277	0.106347	0.492794	0.495691	0.480403	0.49574	0.49982	0.461554	0.755296
XL-VLDL-C	0.110146	-0.107391	0.288212	-0.00358157	-0.104535	0.650071	0.703339	0.0178794	0.147468	0.166957	0.200266	-0.140119	0.185631	0.280075	-0.135754	0.279317	-0.640735	0.13363	0.425752	-0.238511	0.593792	-0.36527	-0.14852	-0.351121	-0.323112	0.65119	-0.268168	0.218641	0.288387	0.0395137	0.233496	0.256728	0.164306	0.441388	0.610405	0.286436	-0.427382	0.234834	0.19061	0.0162451	0.420454	0.48963	-0.376039	-0.371999	-0.389551	-0.37215	-0.367346	-0.392995	-0.0201818
XL-VLDL-CE	0.103897	-0.105493	0.292402	-0.00166204	-0.155347	0.635892	0.721204	-0.0063939	0.131888	0.160731	0.171416	-0.153462	0.152207	0.259114	-0.13141	0.239973	-0.650849	0.105064	0.4037	-0.224723	0.563633	-0.410174	-0.196558	-0.397151	-0.348254	0.631669	-0.249197	0.199247	0.269094	0.0203605	0.213496	0.236565	0.146053	0.419747	0.598353	0.248212	-0.437831	0.22045	0.170491	0.0392052	0.387284	0.470771	-0.409782	-0.405951	-0.422348	-0.408053	-0.403507	-0.431389	-0.0479747
XL-VLDL-FC	0.116095	-0.107972	0.279684	-0.00599241	-0.0450849	0.657904	0.673728	0.0449239	0.163638	0.171991	0.231075	-0.122538	0.221328	0.300563	-0.138721	0.320783	-0.620688	0.164442	0.444329	-0.251417	0.620604	-0.309197	-0.0916494	-0.293948	-0.290058	0.665313	-0.286209	0.237881	0.306624	0.0607627	0.253227	0.276351	0.182918	0.460319	0.616235	0.32659	-0.409667	0.247409	0.210957	-0.00980886	0.452872	0.504903	-0.332513	-0.328265	-0.347004	-0.326156	-0.321103	-0.343855	0.0122576
XL-VLDL-L	0.131291	-0.110377	0.265417	-0.0369483	-0.0900348	0.638132	0.683315	0.0463322	0.145712	0.166251	0.200944	-0.149205	0.18075	0.271515	-0.165088	0.286686	-0.644863	0.12618	0.448014	-0.270207	0.608858	-0.34751	-0.131771	-0.333184	-0.331644	0.648985	-0.300311	0.202261	0.272901	0.0214201	0.219778	0.244305	0.148158	0.455895	0.634489	0.293738	-0.428566	0.245679	0.179877	-0.0217914	0.436863	0.503415	-0.372317	-0.367587	-0.388099	-0.366449	-0.361416	-0.383155	-0.0329952
XL-VLDL-P	0.133171	-0.110244	0.2636	-0.0403183	-0.0917363	0.635211	0.681547	0.0475424	0.144496	0.166148	0.19896	-0.150933	0.177286	0.268874	-0.168055	0.284571	-0.645747	0.122685	0.448944	-0.272586	0.608501	-0.348234	-0.132729	-0.33395	-0.333709	0.647886	-0.302535	0.19827	0.269016	0.0172798	0.216075	0.240744	0.144267	0.455773	0.636619	0.291837	-0.428956	0.246311	0.176341	-0.0233928	0.436283	0.503804	-0.373537	-0.368721	-0.389585	-0.367581	-0.362531	-0.38403	-0.0353033
XL-VLDL-PL	0.129045	-0.10671	0.265441	-0.0191344	-0.0521442	0.667033	0.687885	0.0650976	0.157688	0.169887	0.234018	-0.127041	0.227438	0.305028	-0.143469	0.326069	-0.629236	0.171956	0.457662	-0.263646	0.62343	-0.318205	-0.0987945	-0.30292	-0.310308	0.655461	-0.295005	0.246259	0.315425	0.0678511	0.262727	0.286395	0.192217	0.475057	0.624741	0.329328	-0.419117	0.250759	0.223615	-0.0390423	0.463179	0.505469	-0.351288	-0.347068	-0.365494	-0.34406	-0.339015	-0.359328	-0.0151895
XL-VLDL-TG	0.137445	-0.111399	0.257402	-0.0510362	-0.0947539	0.624571	0.673225	0.050158	0.14161	0.164752	0.192015	-0.1569	0.166812	0.259366	-0.178762	0.277825	-0.647336	0.111908	0.451008	-0.280168	0.607327	-0.347981	-0.134396	-0.333904	-0.338105	0.643998	-0.310191	0.18542	0.256399	0.00422369	0.203947	0.228981	0.131609	0.453681	0.641431	0.285739	-0.429557	0.247066	0.164896	-0.0287825	0.4335	0.504665	-0.374822	-0.369775	-0.391616	-0.368716	-0.363637	-0.384459	-0.0411075
XS-VLDL-C	0.200853	0.177661	0.207911	0.200637	0.338385	0.766219	0.552069	0.367501	0.238415	0.044029	0.71656	0.477341	0.803163	0.777271	0.53115	0.705201	-0.168406	0.833496	0.139778	0.0153665	0.38923	0.11747	0.467745	0.153771	0.0822742	0.39961	0.192507	0.882428	0.881801	0.857993	0.893149	0.896928	0.883444	0.712181	0.0846393	0.629659	-0.167388	0.113182	0.82305	-0.0952796	0.69629	0.131975	0.00160129	-0.00269117	0.015202	0.0337488	0.0381064	0.0530941	0.203069
XS-VLDL-CE	0.208632	0.199134	0.200026	0.174231	0.274218	0.746985	0.570756	0.354478	0.233328	0.0387647	0.678482	0.457257	0.747681	0.741391	0.515625	0.652261	-0.204071	0.77926	0.130118	0.0129377	0.383041	0.0599258	0.420875	0.0959537	0.0482073	0.399929	0.196547	0.84291	0.846736	0.808706	0.852728	0.857508	0.840594	0.685989	0.100567	0.58008	-0.196997	0.0688425	0.772687	-0.0359061	0.658388	0.153411	-0.0432985	-0.0466639	-0.0326868	-0.012043	-0.00750047	0.00572097	0.174472
XS-VLDL-FC	0.177108	0.126971	0.218297	0.249953	0.456218	0.770589	0.487282	0.377986	0.243351	0.056413	0.759297	0.493075	0.880785	0.813246	0.535527	0.783394	-0.0829576	0.906243	0.156	0.0272123	0.38579	0.231465	0.541518	0.266463	0.14796	0.37932	0.172756	0.922563	0.91273	0.919528	0.934527	0.935986	0.930445	0.731395	0.0471163	0.705156	-0.093671	0.203261	0.889326	-0.214808	0.741205	0.0815566	0.0940278	0.0880492	0.11311	0.126844	0.130652	0.148913	0.252831
XS-VLDL-L	0.233666	0.114917	0.220268	0.185276	0.349312	0.853458	0.633195	0.394083	0.267728	0.0675843	0.748738	0.445498	0.83376	0.805484	0.470935	0.767794	-0.228002	0.859116	0.20845	-0.0475453	0.48388	0.0934549	0.445867	0.129555	0.038349	0.499345	0.0917234	0.903185	0.909858	0.859973	0.92342	0.932483	0.903935	0.822268	0.181654	0.697567	-0.187544	0.20413	0.856072	-0.144007	0.805851	0.179245	-0.0326307	-0.036176	-0.0213881	0.000625942	0.00574384	0.0183724	0.207543
XS-VLDL-P	0.243953	0.102847	0.226257	0.173433	0.331612	0.868509	0.65868	0.394757	0.273706	0.0723264	0.746305	0.430566	0.820074	0.802342	0.449054	0.766257	-0.26218	0.844219	0.223649	-0.0698671	0.51168	0.0678069	0.428071	0.104148	0.0138202	0.532212	0.0677499	0.889724	0.900091	0.837723	0.912788	0.923882	0.889171	0.845074	0.216523	0.698749	-0.207501	0.218002	0.842841	-0.137295	0.82451	0.202606	-0.0563203	-0.0592754	-0.0469852	-0.0229204	-0.0174728	-0.00623562	0.202458
XS-VLDL-PL	0.196064	0.0920285	0.144791	0.219189	0.452708	0.80711	0.528727	0.395421	0.227793	0.0563623	0.733163	0.449327	0.907766	0.781178	0.472849	0.805526	-0.0292888	0.929837	0.196868	0.0233987	0.37476	0.2252	0.468286	0.253453	0.13957	0.354341	0.0651963	0.962407	0.953638	0.956069	0.973093	0.974106	0.971854	0.741659	0.0627324	0.733225	-0.0331139	0.21662	0.936867	-0.262074	0.758501	0.0533808	0.0792661	0.0728718	0.100002	0.109311	0.112552	0.130525	0.21521
XS-VLDL-TG	0.270934	-0.0372263	0.275467	0.0348434	0.0985757	0.797396	0.72722	0.305318	0.288219	0.105771	0.565811	0.203517	0.488997	0.604912	0.158414	0.570654	-0.560086	0.498612	0.301641	-0.27112	0.674378	-0.181198	0.20301	-0.147522	-0.217301	0.74524	-0.128467	0.531601	0.574037	0.410098	0.579069	0.607935	0.518915	0.877984	0.497149	0.541371	-0.383283	0.31653	0.498191	-0.030928	0.819333	0.39479	-0.254814	-0.251314	-0.266525	-0.226638	-0.219015	-0.223922	0.132679
XXL-VLDL-C	0.103147	-0.113769	0.287564	-0.0139312	-0.0599748	0.67539	0.703337	0.0148434	0.159296	0.148257	0.238776	-0.110679	0.230442	0.320997	-0.102582	0.317068	-0.641125	0.18626	0.413437	-0.235285	0.589507	-0.322801	-0.104453	-0.307743	-0.265153	0.682719	-0.250007	0.264697	0.331882	0.0906329	0.280618	0.303704	0.211557	0.480646	0.580333	0.321694	-0.42655	0.213621	0.223826	0.0485089	0.462203	0.473671	-0.327904	-0.324036	-0.340957	-0.323634	-0.31875	-0.345987	0.0353874
XXL-VLDL-CE	0.0954975	-0.0997201	0.290713	0.0286371	-0.0669898	0.718698	0.751747	0.0192906	0.155679	0.138224	0.266758	-0.0802022	0.285221	0.364914	-0.039506	0.342699	-0.618161	0.251745	0.393156	-0.198752	0.558602	-0.336998	-0.111895	-0.321438	-0.255824	0.663678	-0.202792	0.344297	0.407387	0.17811	0.356924	0.377595	0.293926	0.495251	0.528768	0.341452	-0.416113	0.190125	0.298674	0.0512731	0.469291	0.431409	-0.338998	-0.336761	-0.346308	-0.335918	-0.331491	-0.360394	0.0313439
XXL-VLDL-FC	0.108288	-0.125483	0.271826	-0.0625532	-0.0494984	0.598558	0.619637	0.00914877	0.156937	0.153727	0.196878	-0.141637	0.158565	0.257576	-0.171366	0.275058	-0.642198	0.103894	0.420769	-0.268363	0.601607	-0.293657	-0.0919693	-0.2798	-0.265554	0.677338	-0.294597	0.163018	0.232242	-0.0131909	0.182123	0.207084	0.108843	0.445246	0.617031	0.28624	-0.421764	0.231115	0.129186	0.0432678	0.435966	0.504496	-0.302339	-0.296754	-0.321458	-0.296871	-0.291661	-0.315853	0.0380385
XXL-VLDL-L	0.119471	-0.106628	0.26655	-0.0769356	-0.0889761	0.634595	0.681884	0.0159437	0.135205	0.153215	0.186335	-0.160693	0.177087	0.265508	-0.160922	0.276011	-0.651373	0.127153	0.4203	-0.261344	0.571369	-0.336435	-0.130299	-0.322784	-0.287128	0.639609	-0.268767	0.205659	0.275241	0.0275435	0.220403	0.243983	0.149124	0.437105	0.605129	0.286325	-0.428279	0.195155	0.168919	0.0267412	0.417247	0.48656	-0.344847	-0.340175	-0.360519	-0.341977	-0.337356	-0.36235	-0.0121664
XXL-VLDL-P	0.120607	-0.105942	0.264772	-0.080649	-0.0926217	0.632601	0.682374	0.0158832	0.132866	0.153493	0.182266	-0.164295	0.174101	0.261983	-0.163674	0.27265	-0.652033	0.124231	0.420312	-0.261979	0.568273	-0.339013	-0.133792	-0.325492	-0.289345	0.635134	-0.268899	0.203427	0.273089	0.0251962	0.217947	0.241486	0.146742	0.433753	0.605492	0.283154	-0.428772	0.192426	0.166841	0.0253852	0.413326	0.486343	-0.347439	-0.342774	-0.363066	-0.344806	-0.340234	-0.365169	-0.0170563
XXL-VLDL-PL	0.113423	-0.10429	0.271038	-0.072094	-0.0437246	0.628133	0.647755	0.0189354	0.14264	0.154612	0.213894	-0.1373	0.18919	0.285661	-0.150874	0.295547	-0.653447	0.137378	0.42147	-0.271679	0.587372	-0.291548	-0.0839762	-0.277008	-0.259724	0.661875	-0.263883	0.199825	0.268393	0.0242822	0.21708	0.241343	0.144217	0.455435	0.611804	0.303117	-0.433386	0.213299	0.16385	0.0215418	0.443375	0.498798	-0.306303	-0.30128	-0.323504	-0.301527	-0.29665	-0.319853	0.0206311
XXL-VLDL-TG	0.123858	-0.105121	0.259747	-0.0922495	-0.103191	0.623121	0.679502	0.0157507	0.1275	0.153558	0.168128	-0.176151	0.161507	0.247683	-0.175772	0.261487	-0.650751	0.110789	0.419976	-0.264396	0.561485	-0.345801	-0.143774	-0.3327	-0.295695	0.622552	-0.272745	0.191642	0.261644	0.0129482	0.205607	0.22908	0.134412	0.421572	0.607144	0.273508	-0.426226	0.186763	0.155947	0.0223473	0.40013	0.485373	-0.353846	-0.349073	-0.36978	-0.351677	-0.347192	-0.371866	-0.029108
[truncated: 107 more columns]
