# Supplementary material for: Using Serum Metabolomics to Predict Development of Anti-drug Antibodies in Multiple Sclerosis Patients Treated With IFNβ
Source: Front Immunol. 2020 Jul 17;11:1527. doi: 10.3389/fimmu.2020.01527 (PMC7380268; doi:10.3389/fimmu.2020.01527)
Supplement: Supplementary file 2 [file Data_Sheet_2.xlsx]

## Sheet: M0 SVM
M0 Support Vector Machine
Feature	Info. gain	Gain ratio	Gini
DosepW	0.402182	0.215028	0.218084
Treatment	0.367291	0.243214	0.206259
M-HDL-TG	0.127313	0.0636691	0.0777035
VLDL-D	0.101792	0.0509342	0.0603623
XXL-VLDL-FC	0.0925089	0.0462637	0.0597591
TG/PG	0.0804678	0.040242	0.0506267
AcAce	0.0757304	0.0378728	0.0491847
S-VLDL-CE	0.0754144	0.0377148	0.0503062
M-VLDL-CE	0.0685603	0.0342871	0.0445384
ApoB/ApoA1	0.0665807	0.0332971	0.0431765
LA	0.0649988	0.032506	0.0401324
Country	0.0641347	0.0300539	0.0412555
Remnant-C	0.0605424	0.0302773	0.0370882
XS-VLDL-TG	0.058342	0.0291769	0.0355662
S-LDL-TG	0.0545137	0.0272624	0.035406
S-HDL-L	0.0505823	0.0253101	0.0328236
XL-HDL-TG	0.0503337	0.0251719	0.032522
SM	0.0498817	0.0249458	0.0323618
MUFA	0.0448326	0.0224208	0.0294779
S-VLDL-PL	0.0448326	0.0224208	0.0294779
HDL-TG	0.0432248	0.0216167	0.0277956
SFA	0.0432248	0.0216167	0.0277956
Ile	0.0394225	0.0197152	0.0262735
Pyr	0.0394225	0.0197152	0.0262735
Leu	0.0390448	0.0195263	0.0249117
Phe	0.0390448	0.0195263	0.0249117
S-HDL-FC	0.0390448	0.0195263	0.0249117
S-LDL-CE	0.0390448	0.0195263	0.0249117
Alb	0.0377353	0.0188714	0.0248316
UnSat	0.0362147	0.0182273	0.0243191
IDL-FC	0.0333344	0.0166706	0.0217874
FAw3/FA	0.0331032	0.0165549	0.0217874
FAw6/FA	0.0329146	0.0164697	0.0216696
Age	0.0284076	0.0142604	0.0184875
Cit	0.0252867	0.0126528	0.0166558
L-HDL-TG	0.0249746	0.0124898	0.0168207
XS-VLDL-CE	0.0242459	0.0121254	0.0156992
S-HDL-PL	0.0197895	0.00989673	0.012655
Crea	0.0192763	0.00964007	0.0125749
Tyr	0.0192763	0.00964007	0.0125749
XL-HDL-CE	0.0192763	0.00964007	0.0125749
MUFA/FA	0.0189362	0.00948016	0.0123478
Smoking status	0.0188599	0.0140901	0.0126244
Lac	0.0177661	0.00888485	0.0117738
Val	0.0177661	0.00888485	0.0117738
Glc	0.0177661	0.00888485	0.0117738
IDL-TG	0.0172967	0.00865007	0.0112131
S-HDL-TG	0.0172967	0.00865007	0.0112131
HDL3-C	0.0148198	0.0074114	0.00953077
EDSS	0.0143623	0.0074013	0.00960724
M-HDL-CE	0.0143182	0.00716054	0.00953077
DHA/FA	0.0138347	0.00692252	0.00919149
Sex	0.0135715	0.0153704	0.00910666
bOHBut	0.0123386	0.00617054	0.00816892
SFA/FA	0.0117096	0.00586224	0.00761145
Gp	0.00944097	0.00472403	0.00626515
His	0.00867761	0.00433968	0.00568554
Ala	0.00702878	0.0035151	0.00464412
HDL-D	0.00702878	0.0035151	0.00464412
BMI	0.00702878	0.0035151	0.00464412
LDL-D	0.005534	0.00319623	0.00357925
Ace	0.00522967	0.00261536	0.00344249
Gly	0.00522967	0.00261536	0.00344249
TotCho	0.00522967	0.00261536	0.00344249
S-HDL-C	0.00522967	0.00261536	0.00344249
DHA	0.00370551	0.00185511	0.00245432
LA/FA	0.00309732	0.00154982	0.00206179
ApoA1	0.00308337	0.00154706	0.00203575

## Sheet: M0 LR
M0 Logistic Regression
Feature	Beta Co-efficient
(Intercept)	-1.37266
Remnant-C	0.0607355
UnSat	-0.278294
Val	0.000704929
VLDL-D	0.000724035
Treatment= IFNβ-1b	2.37939

## Sheet: M0 LR+i
M0 Logistic regression + interactions
Features	Beta Co-efficient
(Intercept)	-1.08806
Treatment= IFNβ-1b	0.44571
bOHBut : TG/PG	-0.00724578
M-HDL-TG : XS-VLDL-CE	-0.000508033
TG/PG : XS-VLDL-PL	-0.115016
BMI : Treatment= IFNβ-1b	0.0483714

## Sheet: M3 SVM
M3 Support Vector Machine
Feature	Info. gain	Gain ratio	Gini
DosepW	0.388359	0.206218	0.214381
Treatment	0.357322	0.239503	0.204307
MUFA/FA	0.115842	0.0579378	0.0722655
MUFA	0.108877	0.0544542	0.0722655
Pyr	0.104115	0.0520724	0.0693967
Glc	0.0950703	0.0475489	0.0617464
L-HDL-TG	0.0639565	0.0319875	0.0431672
AcAce	0.0638982	0.0319583	0.0422109
HDL-TG	0.0620433	0.0310306	0.0398885
XXL-VLDL-FC	0.060508	0.0302627	0.0398885
TotCho	0.0584632	0.02924	0.0366098
HDL3-C	0.0583223	0.0291695	0.0372928
Country	0.0581932	0.0322686	0.0379036
ApoA1	0.0567414	0.0284689	0.0372137
SFA	0.0517855	0.0259002	0.034424
IDL-TG	0.0475842	0.0237989	0.0312819
XS-VLDL-CE	0.0475842	0.0237989	0.0312819
Crea	0.0463705	0.0231919	0.0290961
Remnant-C	0.0454312	0.0227221	0.0300524
ApoB/ApoA1	0.0404288	0.0202202	0.0267737
VLDL-D	0.0404288	0.0202202	0.0267737
M-HDL-TG	0.0380607	0.0190359	0.0256808
S-HDL-PL	0.0380607	0.0190359	0.0256808
XL-HDL-CE	0.0380607	0.0190359	0.0256808
Ile	0.0374647	0.0187378	0.0247245
Phe	0.0356917	0.017851	0.0241781
Alb	0.0346363	0.0173231	0.0225387
Smoking status	0.0337373	0.0248351	0.0229275
EDSS	0.0316072	0.0164977	0.0211444
M-VLDL-CE	0.0301142	0.0150615	0.0198065
His	0.0301142	0.0150615	0.0198065
M-HDL-P	0.0301142	0.0150615	0.0198065
DHA/FA	0.0274809	0.0137444	0.0180305
LA	0.0274809	0.0137444	0.0180305
Ace	0.0274809	0.0137444	0.0180305
Leu	0.0274809	0.0137444	0.0180305
SFA/FA	0.0261683	0.0130982	0.0176402
IDL-FC	0.025352	0.0126797	0.0169377
XS-VLDL-TG	0.025352	0.0126797	0.0169377
Gp	0.0245169	0.012262	0.0159814
Gly	0.023534	0.0117797	0.0156106
BMI	0.0211266	0.0105663	0.013659
S-HDL-L	0.0203497	0.0101778	0.013659
S-VLDL-PL	0.0203497	0.0101778	0.013659
DHA	0.0183348	0.00918407	0.0123445
M-LDL-TG	0.0164236	0.00822067	0.0109267
Ala	0.0163895	0.00819709	0.0110633
S-HDL-C	0.0163895	0.00819709	0.0110633
FAw6/FA	0.0163895	0.00819709	0.0110633
Lac	0.0163895	0.00819709	0.0110633
S-HDL-FC	0.0131888	0.00661726	0.00872918
Val	0.0131744	0.00659432	0.00881899
UnSat	0.0118475	0.00593013	0.00794077
LA/FA	0.0107921	0.0053976	0.0072382
TG/PG	0.0107921	0.0053976	0.0072382
Cit	0.0100638	0.00504932	0.00671153
S-HDL-TG	0.0100351	0.005019	0.00669175
S-LDL-TG	0.0100351	0.005019	0.00669175
Tyr	0.0100351	0.005019	0.00669175
XL-HDL-TG	0.0100351	0.005019	0.00669175
Age	0.00994219	0.00498014	0.00665961
LDL-D	0.00855586	0.00471171	0.00579401
SM	0.00740183	0.00370198	0.00491579
bOHBut	0.00344158	0.00172129	0.00232016
FAw3/FA	0.00344158	0.00172129	0.00232016
S-VLDL-CE	0.00344158	0.00172129	0.00232016
Sex	0.00233699	0.00256043	0.0015738

## Sheet: M3 LR
M3 Logistic Regression
Feature	Beta Co-efficient
(Intercept)	-1.54045
AcAce	0.223729
UnSat	-0.0525613
XXL-VLDL-TG	0.382066
Treatment= IFNβ-1b	2.64816

## Sheet: M3 LR+i
M3 Logistic regression + interactions
Features	Beta Co-efficient
(Intercept)	-1.32163
Treatment= IFNβ-1b	0.128463
AcAce : EDSS	0.029026
bOHBut : His	0.0388947
Lac : Val	-0.00570614
Val : Smoking= Quit	-0.00179048
VLDL-D : Country= Germany	0.0096618
XXL-VLDL-TG : Treatment= IFNβ-1a sc	0.358612
BMI : Treatment= IFNβ-1b	0.0772826
