# Supplementary material for: Using Serum Metabolomics to Predict Development of Anti-drug Antibodies in Multiple Sclerosis Patients Treated With IFNβ
Source: Front Immunol. 2020 Jul 17;11:1527. doi: 10.3389/fimmu.2020.01527 (PMC7380268; doi:10.3389/fimmu.2020.01527)
Supplement: Supplementary file 3 [file Data_Sheet_3.xlsx]

## Sheet: Logistic Regression Results
Metabolite Abbreviation	M0					M3
	Beta	Beta SE	Odds Ratio	Odds Ratio SE	p-value	Beta	Beta SE	Odds Ratio	Odds Ratio SE	p-value
AcAce	0.0784802	0.482026	1.08164	1.61935	0.870666	0.657265	0.466327	1.92951	1.59413	0.158702
Ace	-0.382346	0.570833	0.682259	1.76974	0.502983	-0.756063	0.531209	0.469511	1.70099	0.154653
Ala	0.786043	0.509447	2.19469	1.66437	0.122847	-0.198357	0.539136	0.820077	1.71452	0.712936
Alb	-0.532496	0.487922	0.587138	1.62893	0.275117	-0.592785	0.598408	0.552786	1.81922	0.321879
ApoA1	-0.262223	0.516153	0.769339	1.67557	0.611429	-1.03023	0.840566	0.356927	2.31768	0.220337
ApoB	0.523199	0.424986	1.68742	1.52957	0.218286	0.583315	0.630374	1.79197	1.87831	0.354786
ApoB/ApoA1	0.783938	0.523077	2.19008	1.68721	0.13395	0.830301	0.653929	2.29401	1.92308	0.204187
bOHBut	-0.149327	0.535161	0.861287	1.70772	0.78022	0.439195	0.416042	1.55146	1.51595	0.291128
Cit	0.726502	0.454833	2.06783	1.57591	0.110201	0.738333	0.618783	2.09244	1.85667	0.23279
Crea	0.0948185	0.652949	1.09946	1.9212	0.884541	-0.130135	0.603501	0.877977	1.82851	0.829274
DHA	-0.0978963	0.452548	0.906743	1.57231	0.828736	-0.196704	0.502923	0.821433	1.65355	0.695707
DHA/FA	-0.390354	0.554305	0.676817	1.74073	0.481294	-0.394189	0.574743	0.674227	1.77667	0.492806
EstC	0.334372	0.3962	1.39706	1.48617	0.398699	-0.130369	0.474243	0.877772	1.6068	0.783394
FAw3	-0.003702	0.431276	0.996305	1.53922	0.993151	-0.19901	0.504734	0.819541	1.65655	0.693369
FAw3/FA	-0.272295	0.506556	0.76163	1.65957	0.590894	-0.55308	0.606845	0.575176	1.83463	0.362083
FAw6	0.275362	0.383042	1.31701	1.46674	0.472213	0.0633622	0.470082	1.06541	1.60013	0.892778
FAw6/FA	0.216354	0.525244	1.24154	1.69087	0.680405	-0.146625	0.577048	0.863618	1.78077	0.799423
FreeC	0.282074	0.405359	1.32588	1.49984	0.486515	-0.238689	0.495035	0.78766	1.64056	0.629688
Glc	-0.682765	0.479998	0.505218	1.61607	0.154901	0.449954	0.497449	1.56824	1.64452	0.365718
Gln	-0.0329621	0.738313	0.967575	2.0924	0.96439	-0.748756	0.691383	0.472954	1.99647	0.278816
Glol	0.218939	0.494278	1.24476	1.63931	0.657804	0.0152285	0.532642	1.01535	1.70343	0.977191
Gly	0.719737	0.537653	2.05389	1.71198	0.18068	0.496121	0.60623	1.64234	1.83351	0.413146
Gp	0.189359	0.511633	1.20847	1.66801	0.711303	0.527128	0.564837	1.69406	1.75916	0.350696
HDL2-C	-0.575703	0.602782	0.562309	1.82719	0.339539	-1.54467	0.957628	0.213381	2.60551	0.10674
HDL3-C	-0.0820867	0.47975	0.921192	1.61567	0.864143	-1.63669	1.06409	0.194624	2.89821	0.124023
HDL-C	-0.55665	0.604535	0.573126	1.8304	0.35716	-1.66496	1.01839	0.189199	2.76873	0.102071
HDL-D	0.000347116	0.613903	1.00035	1.84763	0.999549	-0.296403	0.668289	0.743488	1.9509	0.657386
HDL-TG	0.168107	0.392476	1.18306	1.48064	0.668416	0.170227	0.451466	1.18557	1.57061	0.706134
His	-0.602498	0.465016	0.547443	1.59204	0.195097	-0.498797	0.500897	0.607261	1.6502	0.319344
IDL-C	0.482217	0.399443	1.61966	1.49099	0.227346	0.0371111	0.431485	1.03781	1.53954	0.93146
IDL-CE	0.501774	0.402775	1.65165	1.49597	0.21284	0.0933196	0.432224	1.09781	1.54068	0.829061
IDL-FC	0.431305	0.398781	1.53927	1.49001	0.279448	-0.104573	0.44177	0.900709	1.55546	0.81288
IDL-L	0.468515	0.398593	1.59762	1.48973	0.239826	0.0371797	0.439113	1.03788	1.55133	0.932524
IDL-P	0.469206	0.399525	1.59872	1.49112	0.240231	0.0524082	0.441781	1.05381	1.55548	0.905569
IDL-PL	0.492283	0.400618	1.63605	1.49275	0.219144	0.00159019	0.434961	1.00159	1.5449	0.997083
IDL-TG	0.203932	0.37552	1.22622	1.45575	0.587084	0.169815	0.493296	1.18509	1.6377	0.730661
Ile	0.560207	0.56314	1.75104	1.75618	0.319838	0.595464	0.565895	1.81387	1.76102	0.292684
LA	0.29134	0.372787	1.33822	1.45177	0.434497	0.185195	0.44943	1.20345	1.56742	0.680291
LA/FA	0.385791	0.514274	1.47078	1.67242	0.453155	0.387086	0.607709	1.47268	1.83622	0.524151
Lac	0.0340454	0.382974	1.03463	1.46664	0.929163	0.506686	0.563543	1.65978	1.75689	0.368594
LDL-C	0.466838	0.388245	1.59494	1.47439	0.229196	-0.0115282	0.430284	0.988538	1.53769	0.978626
LDL-D	0.0279726	0.398858	1.02837	1.49012	0.944089	0.539902	0.432836	1.71584	1.54162	0.212266
LDL-TG	0.195283	0.371444	1.21565	1.44983	0.599069	0.15794	0.498789	1.1711	1.64673	0.751512
Leu	0.0624223	0.514647	1.06441	1.67305	0.90346	-0.162877	0.488393	0.849696	1.62969	0.73876
L-HDL-C	-0.502666	0.60157	0.604916	1.82498	0.403386	-0.835109	0.78228	0.433827	2.18645	0.285732
L-HDL-CE	-0.497315	0.601295	0.608162	1.82448	0.408196	-0.809354	0.770528	0.445145	2.16091	0.293539
L-HDL-FC	-0.504955	0.598988	0.603533	1.82027	0.39922	-0.959484	0.830623	0.38309	2.29475	0.248034
L-HDL-L	-0.505882	0.60802	0.602973	1.83679	0.4054	-0.946011	0.790766	0.388287	2.20509	0.231571
L-HDL-P	-0.495596	0.605632	0.609207	1.83241	0.413179	-0.940798	0.786852	0.390316	2.19647	0.231834
L-HDL-PL	-0.568301	0.620224	0.566487	1.85934	0.359518	-1.11141	0.792344	0.329095	2.20857	0.160711
L-HDL-TG	0.0319815	0.407661	1.0325	1.5033	0.937469	-0.164621	0.527185	0.848215	1.69416	0.75484
L-LDL-C	0.479468	0.390912	1.61521	1.47833	0.219997	0.010677	0.429119	1.01073	1.5359	0.98015
L-LDL-CE	0.480829	0.391216	1.61741	1.47878	0.219049	0.02687	0.430102	1.02723	1.53741	0.950186
L-LDL-FC	0.468051	0.394529	1.59688	1.48369	0.235483	-0.0440743	0.431625	0.956883	1.53976	0.918667
L-LDL-L	0.472719	0.393422	1.60435	1.48204	0.229536	0.0138548	0.436005	1.01395	1.54652	0.97465
L-LDL-P	0.463894	0.392689	1.59025	1.48096	0.237473	0.0261583	0.439055	1.0265	1.55124	0.952491
L-LDL-PL	0.468184	0.396778	1.59709	1.48703	0.238015	0.0152111	0.43787	1.01533	1.5494	0.972288
L-LDL-TG	0.196591	0.367661	1.21725	1.44435	0.592852	0.132212	0.494724	1.14135	1.64005	0.789282
L-VLDL-C	0.417346	0.584677	1.51793	1.79441	0.475347	1.35272	0.783532	3.86795	2.18919	0.0842676
L-VLDL-CE	0.552691	0.566085	1.73792	1.76136	0.328896	1.13369	0.708979	3.10711	2.03192	0.10981
L-VLDL-FC	0.222532	0.597836	1.24924	1.81818	0.709722	1.49865	0.831572	4.47562	2.29693	0.0715164
L-VLDL-L	0.350693	0.602146	1.42005	1.82603	0.560293	1.51186	0.851965	4.53516	2.34425	0.0759708
L-VLDL-P	0.349795	0.603422	1.41878	1.82836	0.562127	1.51949	0.856443	4.5699	2.35477	0.0760322
L-VLDL-PL	0.341144	0.600657	1.40656	1.82332	0.570068	1.46219	0.847654	4.31541	2.33416	0.0845297
L-VLDL-TG	0.323074	0.608476	1.38137	1.83763	0.595449	1.58575	0.879297	4.88296	2.40921	0.0713206
M-HDL-C	-0.598321	0.476091	0.549734	1.60977	0.208849	-1.40335	0.720093	0.245771	2.05462	0.0513132
M-HDL-CE	-0.611784	0.469981	0.542382	1.59996	0.193012	-1.35331	0.705883	0.258383	2.02563	0.0552138
M-HDL-FC	-0.526757	0.494856	0.590517	1.64026	0.287118	-1.57311	0.769902	0.207399	2.15955	0.0410267
M-HDL-L	-0.547118	0.482969	0.578615	1.62088	0.257289	-1.30541	0.691474	0.271063	1.99666	0.0590449
M-HDL-P	-0.542582	0.481729	0.581246	1.61887	0.26003	-1.25619	0.679258	0.284736	1.97241	0.0644059
M-HDL-PL	-0.515955	0.498377	0.59693	1.64605	0.300543	-1.22646	0.683649	0.293328	1.98109	0.0728135
M-HDL-TG	0.107801	0.478836	1.11383	1.61419	0.821877	-0.0546102	0.484516	0.946854	1.62339	0.91026
M-LDL-C	0.449231	0.384256	1.56711	1.46852	0.242366	-0.0221019	0.430451	0.978141	1.53795	0.95905
M-LDL-CE	0.455483	0.383165	1.57693	1.46692	0.234543	-0.036188	0.429202	0.964459	1.53603	0.932806
M-LDL-FC	0.418393	0.391222	1.51952	1.47879	0.284866	0.0440174	0.437665	1.045	1.54909	0.919889
M-LDL-L	0.444734	0.388658	1.56008	1.475	0.252507	0.0234678	0.437952	1.02375	1.54953	0.957266
M-LDL-P	0.4416	0.389073	1.55519	1.47561	0.256374	0.0340179	0.439834	1.0346	1.55245	0.938351
M-LDL-PL	0.447912	0.404695	1.56504	1.49885	0.268385	0.15109	0.457322	1.1631	1.57984	0.741113
M-LDL-TG	0.172812	0.366707	1.18864	1.44297	0.637459	0.231631	0.503862	1.26065	1.6551	0.645724
MUFA	0.188245	0.504465	1.20713	1.6561	0.709031	0.227973	0.567866	1.25605	1.7645	0.688085
MUFA/FA	0.0501407	0.581066	1.05142	1.78794	0.931235	0.610113	0.592681	1.84064	1.80883	0.303286
M-VLDL-C	0.504303	0.530462	1.65583	1.69972	0.341763	0.816883	0.648896	2.26343	1.91343	0.208073
M-VLDL-CE	0.50914	0.489467	1.66386	1.63145	0.29825	0.550696	0.555368	1.73446	1.74258	0.321399
M-VLDL-FC	0.460038	0.574946	1.58413	1.77704	0.42363	1.12315	0.767466	3.07453	2.1543	0.143343
M-VLDL-L	0.469549	0.584496	1.59927	1.79409	0.421778	1.29009	0.825056	3.6331	2.28201	0.117903
M-VLDL-P	0.463156	0.588271	1.58908	1.80087	0.431096	1.35412	0.846402	3.87334	2.33124	0.109632
M-VLDL-PL	0.495463	0.582014	1.64126	1.78964	0.394608	1.1932	0.79331	3.29763	2.2107	0.13256
M-VLDL-TG	0.416494	0.60411	1.51663	1.82962	0.49055	1.5727	0.920316	4.81965	2.51008	0.087475
PC	-0.195532	0.480288	0.822397	1.61654	0.683924	-1.17567	0.792674	0.308611	2.2093	0.138028
Phe	0.242897	0.478566	1.27494	1.61376	0.611768	-0.506068	0.577669	0.602861	1.78188	0.381002
PUFA	0.24672	0.38622	1.27982	1.47141	0.522949	0.0307148	0.472764	1.03119	1.60442	0.948199
PUFA/FA	0.144229	0.518533	1.15515	1.67956	0.780898	-0.275106	0.577917	0.759491	1.78232	0.634052
Pyr	-0.027431	0.461372	0.972942	1.58625	0.952589	0.324086	0.598092	1.38277	1.81865	0.58791
Remnant-C	0.489736	0.418114	1.63189	1.51909	0.241479	0.21543	0.46402	1.2404	1.59046	0.642455
Serum-C	0.324541	0.398948	1.3834	1.49026	0.415936	-0.15756	0.478723	0.854226	1.61401	0.742061
Serum-TG	0.387028	0.553912	1.4726	1.74005	0.484728	1.01619	0.709309	2.76266	2.03259	0.151958
SFA	0.117099	0.447357	1.12423	1.56417	0.793509	0.0155673	0.556046	1.01569	1.74376	0.977665
SFA/FA	-0.223547	0.394608	0.799677	1.4838	0.571051	-0.281429	0.529738	0.754705	1.69849	0.595238
S-HDL-C	-0.181804	0.432095	0.833765	1.54048	0.673937	-1.2782	0.620474	0.278539	1.85981	0.0393951
S-HDL-CE	-0.0841768	0.41766	0.919269	1.5184	0.840273	-0.9679	0.528746	0.37988	1.6968	0.0671667
S-HDL-FC	-0.663556	0.524844	0.515016	1.6902	0.206125	-0.796842	0.589608	0.45075	1.80328	0.176543
S-HDL-L	-0.41444	0.48093	0.66071	1.61758	0.388827	-1.23215	0.655332	0.291664	1.92578	0.0600816
S-HDL-P	-0.407367	0.483228	0.6654	1.6213	0.399222	-1.15636	0.642486	0.31463	1.9012	0.0718897
S-HDL-PL	-0.549468	0.503797	0.577257	1.65499	0.275425	-0.509464	0.483372	0.600818	1.62153	0.291892
S-HDL-TG	0.283141	0.527378	1.32729	1.69448	0.591348	0.682354	0.62522	1.97853	1.86866	0.275105
S-LDL-C	0.440934	0.38524	1.55416	1.46997	0.252388	-0.0440641	0.433209	0.956893	1.5422	0.918982
S-LDL-CE	0.440852	0.384299	1.55403	1.46858	0.251316	-0.0569493	0.430472	0.944642	1.53798	0.894751
S-LDL-FC	0.415106	0.394628	1.51453	1.48383	0.292849	0.0117169	0.447239	1.01179	1.56399	0.979099
S-LDL-L	0.420135	0.389912	1.52217	1.47685	0.281251	0.00585736	0.444816	1.00587	1.5602	0.989494
S-LDL-P	0.419526	0.391339	1.52124	1.47896	0.283709	0.0179554	0.447414	1.01812	1.56426	0.967988
S-LDL-PL	0.360906	0.411117	1.43463	1.5085	0.380015	0.0895426	0.471527	1.09367	1.60244	0.849388
S-LDL-TG	0.240338	0.407435	1.27168	1.50296	0.555271	0.427072	0.528204	1.53276	1.69588	0.418782
SM	0.441775	0.472143	1.55547	1.60343	0.349438	0.0234613	0.499851	1.02374	1.64848	0.962564
S-VLDL-C	0.447662	0.439359	1.56465	1.55171	0.308251	0.023355	0.485498	1.02363	1.62498	0.961632
S-VLDL-CE	0.448885	0.413322	1.56656	1.51183	0.27746	-0.0424772	0.461272	0.958412	1.58609	0.926629
S-VLDL-FC	0.398621	0.495848	1.48977	1.64189	0.421444	0.182546	0.535431	1.20027	1.70818	0.733155
S-VLDL-L	0.494992	0.524268	1.64048	1.68922	0.345089	0.38962	0.559887	1.47642	1.75047	0.486498
S-VLDL-P	0.509514	0.536546	1.66448	1.71009	0.342306	0.469146	0.575922	1.59863	1.77877	0.415302
S-VLDL-PL	0.372814	0.533638	1.45181	1.70512	0.484784	0.238019	0.5541	1.26873	1.74037	0.667516
S-VLDL-TG	0.517002	0.584987	1.67699	1.79497	0.376813	0.866958	0.675716	2.37966	1.96544	0.199485
TG/PG	0.670197	0.644276	1.95462	1.90461	0.298232	1.60298	0.691035	4.96781	1.99578	0.0203583
TotCho	-0.112896	0.47759	0.893244	1.61218	0.813133	-1.06178	0.771167	0.34584	2.16229	0.168559
TotFA	0.205608	0.437895	1.22827	1.54944	0.638686	0.0811676	0.519893	1.08455	1.68185	0.875936
TotPG	-0.212393	0.486005	0.808646	1.62581	0.662097	-1.08979	0.791615	0.336286	2.20696	0.168614
Tyr	0.675369	0.483707	1.96476	1.62208	0.162643	-0.136306	0.523624	0.872575	1.68813	0.794622
UnSat	-0.520849	0.508381	0.594016	1.6626	0.305588	-1.48585	0.738733	0.226311	2.09328	0.0442891
Val	0.535587	0.553203	1.70845	1.73881	0.332966	-0.289966	0.474268	0.748289	1.60684	0.540937
VLDL-C	0.488375	0.476274	1.62967	1.61006	0.305172	0.432184	0.53669	1.54062	1.71034	0.420661
VLDL-D	0.665848	0.592332	1.94614	1.8082	0.260965	1.5567	0.779341	4.74316	2.18004	0.0457752
VLDL-TG	0.389792	0.59567	1.47667	1.81425	0.512869	1.40415	0.849207	4.07205	2.33779	0.098233
XL-HDL-C	0.0646559	0.508875	1.06679	1.66342	0.898896	0.135399	0.537869	1.14499	1.71235	0.801248
XL-HDL-CE	0.111444	0.503613	1.11789	1.65469	0.824868	0.166246	0.5267	1.18086	1.69334	0.752279
XL-HDL-FC	-0.0478279	0.520083	0.953298	1.68217	0.926728	0.06162	0.5704	1.06356	1.76897	0.913972
XL-HDL-L	-0.0572178	0.522079	0.944388	1.68553	0.91273	-0.0702401	0.599918	0.93217	1.82197	0.906794
XL-HDL-P	-0.0621422	0.521541	0.939749	1.68462	0.905156	-0.0841947	0.603646	0.919252	1.82877	0.889073
XL-HDL-PL	-0.20669	0.542029	0.813272	1.71949	0.702961	-0.387384	0.718774	0.67883	2.05192	0.58992
XL-HDL-TG	0.27574	0.396892	1.31751	1.48719	0.487212	0.459502	0.43529	1.58329	1.54541	0.291141
XL-VLDL-C	0.451577	0.59685	1.57079	1.81639	0.449289	1.73178	0.79967	5.65069	2.22481	0.0303408
XL-VLDL-CE	0.610238	0.610272	1.84087	1.84093	0.317337	1.86642	0.835637	6.46511	2.30628	0.0255139
XL-VLDL-FC	0.255971	0.583922	1.29171	1.79306	0.661122	1.5586	0.754162	4.75215	2.12583	0.0387661
XL-VLDL-L	0.266693	0.603832	1.30564	1.82911	0.65873	1.67704	0.811092	5.3497	2.25036	0.0386745
XL-VLDL-P	0.259815	0.605476	1.29669	1.83212	0.667844	1.67501	0.812515	5.33883	2.25357	0.0392545
XL-VLDL-PL	0.199907	0.593605	1.22129	1.8105	0.736292	1.57737	0.791964	4.84218	2.20773	0.0464025
XL-VLDL-TG	0.224339	0.609643	1.2515	1.83977	0.712884	1.66746	0.818141	5.29869	2.26628	0.0415392
XS-VLDL-C	0.402864	0.413688	1.4961	1.51238	0.330137	-0.039283	0.46001	0.961479	1.58409	0.931947
XS-VLDL-CE	0.400257	0.416045	1.49221	1.51595	0.336023	0.0526747	0.462505	1.05409	1.58805	0.909325
XS-VLDL-FC	0.393444	0.405328	1.48208	1.49979	0.331707	-0.221409	0.472647	0.801389	1.60423	0.639466
XS-VLDL-L	0.411782	0.412464	1.50951	1.51054	0.318112	-0.000637805	0.464921	0.999362	1.59189	0.998905
XS-VLDL-P	0.417183	0.41525	1.51768	1.51475	0.315063	0.0309505	0.468883	1.03143	1.59821	0.947371
XS-VLDL-PL	0.379985	0.400132	1.46226	1.49202	0.34229	-0.143799	0.455634	0.866062	1.57717	0.752304
XS-VLDL-TG	0.406629	0.47001	1.50175	1.60001	0.386957	0.354701	0.52472	1.42575	1.68999	0.499052
XXL-VLDL-C	0.397812	0.558895	1.48856	1.74874	0.476599	1.54814	0.719699	4.70274	2.05381	0.0314683
XXL-VLDL-CE	0.511348	0.534014	1.66754	1.70577	0.338287	1.45138	0.698114	4.269	2.00996	0.0376174
XXL-VLDL-FC	0.180302	0.587384	1.19758	1.79928	0.758876	1.46065	0.696895	4.30874	2.00751	0.0360881
XXL-VLDL-L	0.338727	0.578285	1.40316	1.78298	0.558047	1.70475	0.750015	5.49999	2.11703	0.0230293
XXL-VLDL-P	0.341289	0.578801	1.40676	1.7839	0.555427	1.71386	0.751857	5.55036	2.12094	0.0226371
XXL-VLDL-PL	0.186382	0.577129	1.20488	1.78092	0.746736	1.52325	0.715038	4.5871	2.04426	0.0331464
XXL-VLDL-TG	0.348136	0.5816	1.41642	1.7889	0.549451	1.75304	0.759261	5.7721	2.1367	0.0209508

## Sheet: M0 Covariates
Metabolite Abbreviation	Sex		Age		BMI		Smoke Status		Treatment		Dose per Week		EDSS		Country
	Beta	P-value	Beta	P-value	Beta	P-value	Beta	P-value	Beta	P-value	Beta	P-value	Beta	P-value	Beta	P-value
AcAce	-0.784354	0.36751	-0.0279279	0.608802	0.162791	0.112008	1.27225	0.034298	5.44116	0.054711	-0.00192802	0.622135	-0.82474	0.10528	0.230444	0.465203
Ace	-0.941628	0.307327	-0.0160602	0.758756	0.155636	0.132381	1.42497	0.0291999	5.83613	0.0426035	-0.00230006	0.545552	-0.93314	0.0733399	0.283553	0.388438
Ala	-0.358293	0.707042	-0.00863769	0.870242	0.147639	0.156426	1.18808	0.0364669	6.25841	0.0529422	-0.0029142	0.501678	-0.810205	0.0936068	0.106448	0.744076
Alb	-1.14622	0.225407	-0.0323374	0.568027	0.163199	0.12442	1.29969	0.0407812	5.99891	0.0495443	-0.00274057	0.501269	-1.11596	0.0555084	0.23772	0.447736
ApoA1	-0.672055	0.451072	-0.0182122	0.740527	0.154946	0.134184	1.26659	0.0346113	5.79995	0.0499131	-0.00255819	0.52489	-0.955304	0.0847388	0.250808	0.427361
ApoB	-0.486884	0.591697	-0.0449321	0.408385	0.145097	0.160988	1.17471	0.0491906	5.83343	0.0579123	-0.00219636	0.594065	-0.683689	0.168491	0.239513	0.471674
ApoB/ApoA1	-0.176072	0.854138	-0.0392284	0.468217	0.123147	0.246654	1.10249	0.0659344	6.57078	0.0455701	-0.00330652	0.446441	-0.805084	0.11062	0.285702	0.397225
bOHBut	-0.74833	0.39453	-0.0219479	0.68135	0.164094	0.1101	1.23148	0.039827	5.70711	0.0583732	-0.00246904	0.555391	-0.875974	0.0827148	0.216097	0.493475
Cit	-0.839023	0.361013	-0.024828	0.643001	0.204925	0.0852657	1.65907	0.0227838	6.20173	0.0214751	-0.00194667	0.582041	-0.970035	0.0758663	0.26082	0.438103
Crea	-0.605133	0.690229	-0.0224266	0.687675	0.161869	0.112481	1.25959	0.0342808	5.49001	0.0541466	-0.00205178	0.595969	-0.824968	0.104464	0.218974	0.495251
DHA	-0.804883	0.358039	-0.0219399	0.688525	0.161594	0.113875	1.25762	0.0354098	5.54949	0.049859	-0.00219317	0.570028	-0.88613	0.0972915	0.229984	0.463542
DHA/FA	-0.761102	0.383648	-0.0231274	0.665282	0.144721	0.160275	1.16441	0.0545175	5.74597	0.0466831	-0.00257768	0.510603	-0.882893	0.0891454	0.201245	0.527618
EstC	-0.809809	0.353169	-0.0383614	0.473359	0.164685	0.107422	1.26811	0.032834	5.40951	0.065269	-0.00166184	0.679935	-0.737326	0.133371	0.226044	0.487211
FAw3	-0.787347	0.368771	-0.0252157	0.641254	0.161517	0.114104	1.26275	0.0340041	5.51858	0.0521659	-0.0020866	0.589584	-0.846863	0.10329	0.22818	0.471057
FAw3/FA	-0.760078	0.384523	-0.0254568	0.630682	0.151708	0.139967	1.20547	0.0468078	5.66179	0.0469692	-0.00235754	0.541296	-0.850899	0.0903143	0.235504	0.453183
FAw6	-0.729684	0.403365	-0.0391245	0.478408	0.161169	0.114667	1.23619	0.0372183	5.48702	0.0601151	-0.00181383	0.648739	-0.723851	0.150473	0.205934	0.523572
FAw6/FA	-0.931973	0.323313	-0.0265789	0.611938	0.188186	0.123705	1.37409	0.037911	5.55008	0.0507423	-0.00195667	0.613146	-0.918898	0.081176	0.238999	0.448686
FreeC	-0.859545	0.327009	-0.0350177	0.509486	0.158112	0.121429	1.28288	0.0316955	5.40885	0.0624073	-0.00172053	0.665876	-0.748916	0.131282	0.2288	0.479743
Glc	-1.23604	0.198448	-0.0161248	0.778216	0.17985	0.109073	1.54973	0.0241339	6.96085	0.086112	-0.00348485	0.506917	-0.960251	0.0598535	0.192431	0.548078
Gln	0.401029	0.732281	-0.0443967	0.509691	0.228989	0.0781327	1.19884	0.121516	6.27548	0.0878099	-0.00277059	0.563806	-0.806188	0.161947	0.312913	0.380775
Glol	-1.16684	0.228291	-0.00526135	0.922834	0.114703	0.319747	1.06099	0.106889	5.10271	0.0742553	-0.000999664	0.801498	-1.26901	0.0356861	0.173261	0.614639
Gly	-1.04687	0.266707	-0.0214468	0.678751	0.222889	0.0595514	1.431	0.0240801	6.03613	0.0577964	-0.00239992	0.567689	-1.19843	0.0474224	0.227501	0.467802
Gp	-0.648535	0.490843	-0.0299661	0.577193	0.148456	0.167544	1.18612	0.0582927	5.63882	0.0513587	-0.00221571	0.569422	-0.822391	0.0952225	0.209756	0.513391
HDL2-C	-0.378191	0.689903	-0.0160248	0.769587	0.138187	0.190854	1.20974	0.0434564	6.41514	0.0504005	-0.00345401	0.43424	-1.00734	0.068681	0.271477	0.397421
HDL3-C	-0.746589	0.406302	-0.0231099	0.668066	0.161602	0.114679	1.26357	0.0342557	5.60598	0.052375	-0.00224964	0.570459	-0.880643	0.102719	0.235659	0.456761
HDL-C	-0.4039	0.668568	-0.0155415	0.77697	0.140879	0.181129	1.2188	0.0420293	6.37041	0.0489355	-0.00340313	0.435698	-1.01267	0.0688108	0.272012	0.39524
HDL-D	-0.786771	0.466642	-0.0253435	0.62771	0.161505	0.153375	1.26275	0.04952	5.51773	0.0532546	-0.00208333	0.592573	-0.845342	0.0992002	0.227877	0.470856
HDL-TG	-0.687547	0.445053	-0.0301755	0.571731	0.150494	0.151777	1.22676	0.0407909	5.62022	0.0542812	-0.00226911	0.566144	-0.721933	0.196471	0.201324	0.532604
His	-1.07008	0.250198	-0.0435872	0.455851	0.197057	0.0814714	1.35334	0.0277395	6.35693	0.0573498	-0.00274688	0.528842	-0.924768	0.0692504	0.417044	0.253735
IDL-C	-0.809672	0.357067	-0.042662	0.423298	0.163384	0.111566	1.30935	0.0302036	5.43489	0.0730632	-0.00153154	0.713935	-0.729128	0.135728	0.252535	0.447067
IDL-CE	-0.748985	0.394745	-0.0437558	0.412957	0.160689	0.117466	1.28845	0.0323571	5.47211	0.0733347	-0.00158746	0.705196	-0.720883	0.141265	0.258315	0.438282
IDL-FC	-0.940728	0.290483	-0.0393392	0.456351	0.169691	0.0995237	1.35501	0.0266578	5.36238	0.0706732	-0.00144195	0.726268	-0.755223	0.120047	0.240126	0.465582
IDL-L	-0.812711	0.355713	-0.0418478	0.431093	0.160125	0.118375	1.30083	0.0311554	5.42712	0.071884	-0.0015439	0.710247	-0.708427	0.148979	0.242187	0.463775
IDL-P	-0.798783	0.364017	-0.0420056	0.429592	0.158314	0.122616	1.29118	0.0321722	5.433	0.0714473	-0.00156098	0.706873	-0.698746	0.15583	0.240329	0.466815
IDL-PL	-0.840234	0.341038	-0.0421368	0.427145	0.16378	0.111021	1.32333	0.0291708	5.39332	0.0740753	-0.00145671	0.727273	-0.726768	0.136473	0.241766	0.466593
IDL-TG	-0.766635	0.381111	-0.0312808	0.557139	0.149112	0.154907	1.23707	0.03926	5.50724	0.055214	-0.0019573	0.616043	-0.715004	0.183492	0.205961	0.519909
Ile	-0.111065	0.916804	-0.0354222	0.500377	0.146683	0.140942	1.14758	0.0516498	5.818	0.0428278	-0.00240695	0.528839	-0.752686	0.127367	0.241733	0.447201
LA	-0.720434	0.409716	-0.0401336	0.467677	0.162614	0.111952	1.24085	0.0366235	5.50371	0.0587293	-0.00182313	0.646184	-0.717566	0.153118	0.195345	0.546173
LA/FA	-0.968006	0.29018	-0.0310126	0.561833	0.202803	0.0861166	1.42759	0.0275477	5.71566	0.0461773	-0.00204522	0.597118	-0.931468	0.0671186	0.21486	0.495084
Lac	-0.775425	0.377071	-0.0256412	0.623417	0.161384	0.114306	1.25725	0.0356714	5.53928	0.0523539	-0.00211944	0.5844	-0.839224	0.0906489	0.231721	0.466362
LDL-C	-0.78697	0.368742	-0.0444252	0.412278	0.169313	0.102981	1.29575	0.0310026	5.45546	0.0692933	-0.00149226	0.717456	-0.787267	0.105053	0.256657	0.441093
LDL-D	-0.789861	0.364783	-0.0252381	0.628647	0.160699	0.117526	1.27621	0.0419413	5.5311	0.0528515	-0.00211648	0.587051	-0.83852	0.0946628	0.22763	0.469498
LDL-TG	-0.774931	0.374992	-0.0323323	0.547184	0.152638	0.141103	1.23957	0.0387035	5.46228	0.056981	-0.00189167	0.628522	-0.716852	0.182383	0.208931	0.51402
Leu	-0.703975	0.521775	-0.0262305	0.615792	0.157823	0.136487	1.24414	0.0415334	5.49106	0.0538084	-0.00204709	0.596026	-0.832284	0.0969304	0.223876	0.480206
L-HDL-C	-0.321887	0.750422	-0.0216795	0.681483	0.132717	0.216371	1.14097	0.0581255	6.13888	0.0562635	-0.00302952	0.48407	-0.991207	0.0693356	0.273807	0.398929
L-HDL-CE	-0.335478	0.738704	-0.0216607	0.681767	0.133755	0.211755	1.14457	0.0569999	6.13182	0.0557052	-0.00301534	0.484519	-0.99296	0.0693688	0.272834	0.400244
L-HDL-FC	-0.290459	0.778361	-0.0217349	0.680669	0.13033	0.227565	1.12963	0.0621748	6.1317	0.0580319	-0.00303669	0.486289	-0.981561	0.0700064	0.275597	0.396647
L-HDL-L	-0.35536	0.719457	-0.0203747	0.701226	0.135752	0.203034	1.15305	0.0546936	6.15666	0.0537865	-0.00304857	0.477642	-1.00259	0.0691745	0.278486	0.391227
L-HDL-P	-0.370633	0.706462	-0.0203202	0.702132	0.13697	0.198039	1.15723	0.0536842	6.13482	0.0531774	-0.00301685	0.47961	-1.00353	0.0694935	0.278386	0.391324
L-HDL-PL	-0.342705	0.723639	-0.0188348	0.725162	0.136626	0.197502	1.16245	0.0519243	6.31672	0.0511911	-0.00326618	0.451905	-1.01866	0.0672171	0.286827	0.378868
L-HDL-TG	-0.803788	0.370798	-0.026085	0.622392	0.162254	0.113775	1.27025	0.0354392	5.51204	0.0527112	-0.00207059	0.591969	-0.825612	0.133919	0.222684	0.489147
L-LDL-C	-0.789412	0.368187	-0.0442708	0.411476	0.168287	0.104364	1.30322	0.0304696	5.45611	0.0703544	-0.0015072	0.716049	-0.771732	0.112528	0.257859	0.439212
L-LDL-CE	-0.753509	0.390439	-0.0448244	0.407399	0.167307	0.106427	1.29069	0.0316259	5.48702	0.0692852	-0.00155751	0.706627	-0.771441	0.112898	0.257699	0.439741
L-LDL-FC	-0.889132	0.313736	-0.0425112	0.426015	0.171746	0.0977434	1.34143	0.0275183	5.38746	0.0716449	-0.00139888	0.735496	-0.772386	0.111694	0.257357	0.438292
L-LDL-L	-0.787063	0.369951	-0.0439956	0.413361	0.165004	0.11004	1.29294	0.031558	5.44382	0.0698132	-0.00151075	0.71436	-0.747113	0.124787	0.250996	0.449879
L-LDL-P	-0.780938	0.373493	-0.0435053	0.418004	0.163171	0.113336	1.28642	0.0322265	5.44235	0.0694991	-0.00152682	0.710996	-0.739663	0.128968	0.250244	0.450747
L-LDL-PL	-0.762013	0.385701	-0.0437029	0.415697	0.163668	0.111851	1.28778	0.0319504	5.44852	0.0707265	-0.0015394	0.710009	-0.750706	0.122964	0.254153	0.444494
L-LDL-TG	-0.791792	0.36527	-0.0318491	0.551503	0.152852	0.140015	1.24785	0.0374258	5.45285	0.0575035	-0.00187269	0.632624	-0.717552	0.180362	0.20945	0.512658
L-VLDL-C	-0.324141	0.766181	-0.0334771	0.535323	0.133778	0.216163	1.07226	0.0925626	6.21278	0.054688	-0.0031671	0.467947	-0.72208	0.160364	0.225338	0.48266
L-VLDL-CE	-0.140552	0.898064	-0.031735	0.550569	0.122608	0.258395	1.04606	0.0902562	6.41556	0.0476431	-0.00350619	0.421252	-0.7054	0.164051	0.210773	0.515448
L-VLDL-FC	-0.564633	0.593392	-0.0311042	0.570431	0.147718	0.171318	1.14916	0.0818662	5.84434	0.0596938	-0.00259402	0.538234	-0.77192	0.141588	0.231745	0.465922
L-VLDL-L	-0.410343	0.706157	-0.0328884	0.544822	0.138986	0.198859	1.09504	0.091752	6.07449	0.0574492	-0.00293703	0.496166	-0.742208	0.151632	0.236438	0.460797
L-VLDL-P	-0.410987	0.706001	-0.0328298	0.545454	0.139081	0.198563	1.09562	0.0917247	6.07058	0.0574436	-0.00293011	0.496847	-0.743109	0.151117	0.237161	0.459537
L-VLDL-PL	-0.428581	0.691301	-0.0334011	0.540625	0.13924	0.198962	1.0983	0.0914515	6.05047	0.0576025	-0.00289028	0.500948	-0.741392	0.153222	0.236396	0.4609
L-VLDL-TG	-0.442604	0.684435	-0.0323076	0.552041	0.141095	0.191987	1.10608	0.0905774	6.01562	0.0580932	-0.00284638	0.506859	-0.751425	0.147227	0.239091	0.455691
M-HDL-C	-0.838914	0.332389	-0.0172654	0.756733	0.169901	0.114633	1.41993	0.0273429	6.46273	0.0369917	-0.00318528	0.432501	-0.969366	0.0689288	0.27774	0.387784
M-HDL-CE	-0.850514	0.32713	-0.0178277	0.74923	0.169953	0.11525	1.42533	0.0272691	6.46702	0.0371932	-0.00316638	0.435763	-0.950412	0.0718858	0.276018	0.391478
M-HDL-FC	-0.804699	0.348817	-0.0164854	0.766422	0.169086	0.113021	1.38997	0.0280367	6.37791	0.0378151	-0.00315786	0.434686	-1.01373	0.0655178	0.279017	0.383566
M-HDL-L	-0.934961	0.286864	-0.0159312	0.774697	0.178545	0.100148	1.44068	0.0263971	6.32413	0.0364494	-0.00298576	0.451978	-1.03039	0.0626758	0.280375	0.381374
M-HDL-P	-0.955059	0.279042	-0.015655	0.778523	0.18079	0.0970904	1.4455	0.0263059	6.28747	0.0362666	-0.00292157	0.459071	-1.03647	0.0622139	0.281852	0.379112
M-HDL-PL	-0.930316	0.289127	-0.0155113	0.779542	0.179493	0.0974871	1.43341	0.0263289	6.27916	0.0366375	-0.00295788	0.454739	-1.06301	0.0630483	0.276751	0.386213
M-HDL-TG	-0.664505	0.515968	-0.0269153	0.607131	0.149087	0.195457	1.22143	0.0484881	5.579	0.0550915	-0.00224032	0.573124	-0.801036	0.127468	0.214639	0.503534
M-LDL-C	-0.779784	0.372153	-0.0442316	0.416196	0.169843	0.102417	1.29032	0.0313469	5.47096	0.0675009	-0.00151393	0.712081	-0.802062	0.0986891	0.254953	0.443495
M-LDL-CE	-0.779042	0.372746	-0.0444509	0.414244	0.171198	0.100587	1.29763	0.0307207	5.48733	0.067031	-0.00152544	0.710186	-0.811572	0.0952463	0.255929	0.442262
M-LDL-FC	-0.781384	0.3703	-0.0426457	0.430965	0.164655	0.110031	1.26415	0.033821	5.4177	0.0686721	-0.00150023	0.713448	-0.767849	0.113338	0.251504	0.447452
M-LDL-L	-0.756533	0.387161	-0.0441148	0.416703	0.164784	0.110741	1.26979	0.0335835	5.45948	0.0677252	-0.0015324	0.708277	-0.770749	0.112093	0.250349	0.450725
M-LDL-P	-0.753194	0.38941	-0.0439759	0.417899	0.163837	0.112495	1.26708	0.0339635	5.45882	0.0675164	-0.00154065	0.706523	-0.76453	0.115067	0.249066	0.452646
M-LDL-PL	-0.659177	0.455741	-0.0438546	0.418356	0.15573	0.129255	1.22264	0.0397493	5.50374	0.0675537	-0.00167488	0.682781	-0.734976	0.132028	0.252539	0.446625
M-LDL-TG	-0.790937	0.364999	-0.0318579	0.554137	0.154859	0.133903	1.2479	0.0372727	5.44436	0.0570091	-0.00186877	0.632315	-0.733601	0.17064	0.210664	0.510084
MUFA	-0.66631	0.471774	-0.0310251	0.56619	0.146377	0.180679	1.16781	0.0683318	5.63159	0.0535305	-0.00223099	0.56998	-0.754538	0.162386	0.211387	0.509699
MUFA/FA	-0.749749	0.438078	-0.0252901	0.627467	0.156513	0.180746	1.23527	0.0661383	5.54462	0.0531178	-0.00214358	0.58451	-0.834041	0.101084	0.223149	0.484928
M-VLDL-C	-0.245621	0.814134	-0.0373583	0.487933	0.127949	0.232744	1.08072	0.0779188	6.30624	0.0489854	-0.00322786	0.44961	-0.694618	0.17177	0.213526	0.511719
M-VLDL-CE	-0.28615	0.773937	-0.0359301	0.497794	0.125682	0.2407	1.1285	0.0589952	6.20797	0.0497361	-0.00309921	0.463445	-0.711564	0.155457	0.19789	0.545493
M-VLDL-FC	-0.273771	0.801091	-0.0372383	0.496749	0.133569	0.212059	1.05806	0.0957294	6.28178	0.0516028	-0.00318378	0.459037	-0.695661	0.178734	0.228167	0.479594
M-VLDL-L	-0.255389	0.81625	-0.0364616	0.503529	0.133268	0.212677	1.06074	0.0938351	6.33333	0.0522006	-0.00326663	0.452698	-0.720912	0.158401	0.233804	0.469756
M-VLDL-P	-0.262047	0.812023	-0.0362242	0.506433	0.133904	0.210371	1.06155	0.0944298	6.32498	0.0525937	-0.00325552	0.454527	-0.725472	0.155653	0.235553	0.466286
M-VLDL-PL	-0.22438	0.838303	-0.0375661	0.491658	0.131136	0.220735	1.04486	0.099374	6.35573	0.0509249	-0.00328425	0.44825	-0.710095	0.164512	0.231489	0.474951
M-VLDL-TG	-0.313143	0.778576	-0.0347881	0.523686	0.137812	0.196632	1.07375	0.0948653	6.24521	0.0551677	-0.00314844	0.469919	-0.743554	0.145966	0.240419	0.455616
PC	-0.688191	0.445013	-0.0212778	0.6943	0.167778	0.106288	1.30485	0.0334073	5.71748	0.050691	-0.0023985	0.546445	-0.928916	0.0885872	0.250294	0.429521
Phe	-0.857235	0.33652	-0.0236832	0.647983	0.142856	0.187822	1.19923	0.0471573	5.58064	0.0556632	-0.00216006	0.584856	-0.911663	0.0737007	0.13435	0.713379
PUFA	-0.730987	0.402399	-0.0375838	0.495744	0.160891	0.115012	1.24069	0.0363174	5.48951	0.0593763	-0.00184293	0.64259	-0.734803	0.146131	0.207873	0.518901
PUFA/FA	-0.88391	0.347089	-0.0261045	0.616966	0.179991	0.142763	1.34324	0.0440935	5.51165	0.0521418	-0.00195347	0.615086	-0.891528	0.0865993	0.233247	0.459166
Pyr	-0.794094	0.366211	-0.0250791	0.631695	0.163187	0.125075	1.27371	0.0415494	5.51766	0.0524964	-0.00207109	0.592032	-0.850193	0.0881638	0.230606	0.468474
Remnant-C	-0.528109	0.55824	-0.0416688	0.435675	0.138619	0.181907	1.18783	0.0460862	5.7077	0.0629937	-0.00211443	0.610115	-0.681794	0.170216	0.216156	0.513568
Serum-C	-0.828189	0.342701	-0.0376341	0.480739	0.162548	0.111478	1.27318	0.0323904	5.40872	0.0645704	-0.00167286	0.677142	-0.738768	0.133514	0.226441	0.486043
Serum-TG	-0.388391	0.709554	-0.0354667	0.515651	0.135334	0.210834	1.08954	0.0865073	6.07497	0.052271	-0.00288241	0.490597	-0.691361	0.190814	0.222155	0.488479
SFA	-0.733502	0.409892	-0.0299109	0.58439	0.152964	0.151974	1.21836	0.0473681	5.52964	0.0542184	-0.00208271	0.592009	-0.781171	0.150288	0.221244	0.487397
SFA/FA	-0.809515	0.358983	-0.0270636	0.605239	0.179815	0.0994101	1.29647	0.0321699	5.62993	0.0501663	-0.00204741	0.598452	-0.897526	0.0737351	0.206978	0.513217
S-HDL-C	-0.792864	0.362676	-0.0203306	0.708302	0.168063	0.108754	1.30393	0.0334303	5.71698	0.0480828	-0.00245542	0.534369	-0.830549	0.0958636	0.226263	0.468957
S-HDL-CE	-0.773857	0.375486	-0.0229163	0.670414	0.163177	0.11284	1.26995	0.0342557	5.58873	0.0508856	-0.00224229	0.567844	-0.830086	0.0965099	0.224098	0.475291
S-HDL-FC	-1.45049	0.167496	-0.0163185	0.770684	0.220228	0.0726761	1.74687	0.02347	6.60222	0.0407187	-0.00322882	0.443313	-1.11857	0.0525275	0.31529	0.333344
S-HDL-L	-1.14819	0.237528	-0.0174479	0.751897	0.198683	0.0893582	1.50971	0.0297382	6.08472	0.0420192	-0.0027709	0.486831	-0.916023	0.0750823	0.247872	0.431042
S-HDL-P	-1.16713	0.237138	-0.0175372	0.750233	0.199611	0.0901525	1.51422	0.0304674	6.04534	0.0417896	-0.00269334	0.495447	-0.922448	0.0741063	0.249623	0.428401
S-HDL-PL	-1.50116	0.183843	-0.0217481	0.690123	0.217323	0.0779254	1.65775	0.0259618	6.22673	0.0398533	-0.0026114	0.509978	-1.02415	0.0602221	0.269478	0.40069
S-HDL-TG	-0.452672	0.671357	-0.0301433	0.571695	0.132116	0.249018	1.12443	0.0777489	5.77467	0.0556297	-0.00252647	0.535195	-0.743642	0.150493	0.210793	0.508796
S-LDL-C	-0.801901	0.358316	-0.0435899	0.422468	0.170658	0.100823	1.28651	0.0316205	5.43486	0.0682158	-0.00146381	0.720731	-0.805469	0.0970723	0.252153	0.447629
S-LDL-CE	-0.812158	0.352145	-0.0434282	0.423817	0.172353	0.0984858	1.30039	0.0303816	5.46075	0.0670002	-0.00149266	0.715376	-0.819245	0.0921963	0.256043	0.440801
S-LDL-FC	-0.755264	0.386604	-0.0423413	0.435494	0.163721	0.111143	1.23095	0.0377877	5.35038	0.0709661	-0.00143443	0.724882	-0.755417	0.118822	0.237337	0.472613
S-LDL-L	-0.760217	0.383636	-0.0431636	0.427196	0.164436	0.110765	1.25279	0.0352403	5.4358	0.0674443	-0.0015328	0.706685	-0.768272	0.112963	0.245026	0.458749
S-LDL-P	-0.752184	0.388939	-0.0432814	0.426235	0.163525	0.11246	1.24773	0.0358992	5.44537	0.06701	-0.00155329	0.702732	-0.761589	0.11637	0.243923	0.460532
S-LDL-PL	-0.700572	0.42401	-0.0402676	0.4576	0.156245	0.126383	1.20393	0.0423625	5.42488	0.0662909	-0.00166796	0.679089	-0.73783	0.132436	0.23842	0.466564
S-LDL-TG	-0.675177	0.447731	-0.0346254	0.523791	0.148143	0.15754	1.19195	0.0490204	5.56149	0.0545967	-0.00205367	0.599039	-0.690786	0.203326	0.204426	0.524998
SM	-0.83203	0.343649	-0.0410197	0.448426	0.168735	0.10044	1.27969	0.0339405	5.34488	0.0686192	-0.00146179	0.718821	-0.719933	0.143637	0.263921	0.424796
S-VLDL-C	-0.423997	0.653674	-0.0381065	0.473972	0.125213	0.242817	1.15445	0.0509684	5.77107	0.0607901	-0.00233469	0.572932	-0.718234	0.144519	0.16328	0.624233
S-VLDL-CE	-0.495457	0.587745	-0.0380812	0.472359	0.128584	0.22346	1.2115	0.0391828	5.69757	0.0654341	-0.00219212	0.60034	-0.758013	0.119822	0.16543	0.62058
S-VLDL-FC	-0.396276	0.691739	-0.0360613	0.501249	0.127705	0.24317	1.10071	0.07257	5.84522	0.0541526	-0.00250562	0.537076	-0.686389	0.18019	0.17257	0.599973
S-VLDL-L	-0.260722	0.80185	-0.0373586	0.486381	0.121832	0.264748	1.07321	0.0796155	6.06471	0.0515435	-0.00282103	0.496421	-0.694544	0.168004	0.181925	0.57868
S-VLDL-P	-0.233082	0.824885	-0.0373492	0.486989	0.121561	0.265766	1.06341	0.0838443	6.12103	0.0505745	-0.00290675	0.485146	-0.693367	0.169514	0.185663	0.570035
S-VLDL-PL	-0.396108	0.702558	-0.033418	0.52999	0.127302	0.255096	1.10125	0.076974	5.80453	0.0549134	-0.00250385	0.53701	-0.723474	0.154703	0.178512	0.585885
S-VLDL-TG	-0.196879	0.858165	-0.0362449	0.503007	0.126648	0.242795	1.04676	0.0957732	6.31772	0.0484046	-0.00320981	0.449631	-0.702141	0.168545	0.209616	0.515974
TG/PG	0.0223028	0.984886	-0.0387225	0.487462	0.129281	0.229126	1.00746	0.110444	6.73534	0.047974	-0.00378848	0.399412	-0.670791	0.189217	0.214243	0.50809
TotCho	-0.717136	0.434015	-0.022675	0.673913	0.164206	0.111006	1.282	0.0341602	5.61968	0.0518433	-0.0022646	0.565984	-0.887609	0.0939955	0.236794	0.452427
TotFA	-0.690735	0.438183	-0.0339531	0.535863	0.149965	0.151157	1.1919	0.0498526	5.56302	0.0553059	-0.00207044	0.597279	-0.736344	0.16622	0.211918	0.509494
TotPG	-0.698416	0.433885	-0.0196497	0.720044	0.170001	0.104638	1.31697	0.0332149	5.74616	0.0504243	-0.00244197	0.540874	-0.940004	0.0879845	0.255481	0.422207
Tyr	-0.53795	0.563787	-0.0184899	0.713898	0.148273	0.137677	1.14699	0.0403931	6.45953	0.0513731	-0.00351428	0.431743	-0.817204	0.0897387	0.169059	0.58218
UnSat	-0.334269	0.73206	-0.0357877	0.507423	0.134519	0.198803	0.996485	0.116061	5.7259	0.0555357	-0.00247361	0.540489	-0.685036	0.174469	0.231451	0.464165
Val	-0.300423	0.76492	-0.0335989	0.51475	0.157945	0.121704	1.24687	0.0340803	5.66352	0.0500724	-0.00205913	0.598484	-0.801024	0.102699	0.239784	0.448823
VLDL-C	-0.343535	0.724331	-0.0379015	0.477778	0.124068	0.249529	1.10726	0.0666279	5.97328	0.0540491	-0.00267917	0.518565	-0.677467	0.179795	0.190913	0.561773
VLDL-D	0.0696962	0.952036	-0.0302482	0.569343	0.121617	0.256597	1.01244	0.105047	6.26655	0.0435649	-0.00328945	0.426813	-0.702502	0.171664	0.246418	0.454682
VLDL-TG	-0.354886	0.746217	-0.0342413	0.529597	0.13693	0.203973	1.08042	0.0941071	6.15615	0.0551935	-0.00302552	0.482022	-0.731887	0.156294	0.23258	0.468455
XL-HDL-C	-0.836946	0.382118	-0.0260062	0.619433	0.164347	0.116522	1.27719	0.0356264	5.471	0.0551772	-0.00198888	0.611332	-0.823566	0.112148	0.227264	0.471515
XL-HDL-CE	-0.86743	0.359113	-0.0264983	0.613007	0.166388	0.112052	1.28447	0.0340281	5.43515	0.0562403	-0.00191618	0.624176	-0.807584	0.117624	0.226277	0.474548
XL-HDL-FC	-0.74364	0.449821	-0.0248574	0.635087	0.159335	0.127837	1.24882	0.0414361	5.55133	0.0536359	-0.00215057	0.584694	-0.861193	0.0993653	0.227913	0.468708
XL-HDL-L	-0.731401	0.465195	-0.024733	0.636953	0.158544	0.132612	1.24437	0.0434431	5.5586	0.0537331	-0.00216448	0.582797	-0.863622	0.0976168	0.229137	0.466632
XL-HDL-P	-0.726126	0.469228	-0.0246708	0.637864	0.158251	0.133571	1.24252	0.0438968	5.56146	0.0536747	-0.00217023	0.581762	-0.865272	0.0972231	0.229385	0.466205
XL-HDL-PL	-0.554052	0.598895	-0.0234928	0.654296	0.149844	0.157749	1.18182	0.0580109	5.68727	0.0547053	-0.00239698	0.552404	-0.898988	0.0836067	0.233946	0.458316
XL-HDL-TG	-0.791447	0.362069	-0.0330254	0.538329	0.166186	0.108506	1.26149	0.035532	5.72585	0.0499704	-0.00233375	0.552936	-0.658209	0.229779	0.207568	0.516979
XL-VLDL-C	-0.315534	0.769202	-0.0344654	0.528985	0.137366	0.197625	1.05015	0.102165	6.43073	0.0612589	-0.00348814	0.453178	-0.703974	0.173053	0.222617	0.488374
XL-VLDL-CE	-0.130258	0.905579	-0.0349914	0.521858	0.129215	0.226386	1.00096	0.111432	6.91114	0.0564623	-0.00420622	0.389632	-0.674809	0.185816	0.219037	0.499792
XL-VLDL-FC	-0.533674	0.610069	-0.0316055	0.563712	0.147944	0.164515	1.1323	0.0849181	5.92617	0.0614564	-0.002725	0.527049	-0.756733	0.150129	0.225699	0.477831
XL-VLDL-L	-0.518913	0.625845	-0.0312123	0.566412	0.145551	0.176254	1.12688	0.0877759	5.93905	0.0614393	-0.00275168	0.524443	-0.761527	0.144695	0.231552	0.466774
XL-VLDL-P	-0.525953	0.621392	-0.0310283	0.56846	0.145856	0.175754	1.1302	0.0872107	5.92303	0.0613615	-0.00272727	0.526994	-0.76409	0.1434	0.231987	0.465816
XL-VLDL-PL	-0.591334	0.572543	-0.0302188	0.579515	0.149581	0.164479	1.15909	0.0804391	5.80361	0.0603872	-0.00254134	0.54638	-0.780275	0.136736	0.228224	0.471724
XL-VLDL-TG	-0.562803	0.597072	-0.0302107	0.577856	0.147713	0.171671	1.1467	0.0845883	5.84756	0.0608962	-0.00261196	0.539259	-0.775478	0.138283	0.233114	0.463189
XS-VLDL-C	-0.74532	0.394946	-0.0330576	0.525921	0.14082	0.172828	1.26194	0.0352075	5.35148	0.0745519	-0.00164008	0.69233	-0.729527	0.138929	0.193758	0.555866
XS-VLDL-CE	-0.717823	0.412902	-0.0315763	0.543944	0.138651	0.180978	1.26696	0.0350637	5.36297	0.0761069	-0.00168747	0.685757	-0.736559	0.135147	0.204138	0.533458
XS-VLDL-FC	-0.819489	0.351059	-0.0360534	0.492755	0.14847	0.148018	1.25066	0.035286	5.34358	0.0688676	-0.00156794	0.699503	-0.721419	0.143303	0.168796	0.611064
XS-VLDL-L	-0.699493	0.426727	-0.0358944	0.494017	0.137499	0.187733	1.22864	0.0397661	5.44964	0.0678607	-0.00176158	0.667031	-0.692688	0.165868	0.1877	0.568406
XS-VLDL-P	-0.672728	0.44605	-0.0362229	0.490693	0.135287	0.197295	1.21604	0.0419856	5.4869	0.066331	-0.00182084	0.656092	-0.681452	0.175233	0.187044	0.569647
XS-VLDL-PL	-0.830878	0.343727	-0.0375292	0.47628	0.150565	0.142423	1.28363	0.0321874	5.41489	0.066326	-0.00163384	0.687777	-0.738403	0.133134	0.206356	0.528185
XS-VLDL-TG	-0.470836	0.619044	-0.0352612	0.509889	0.128462	0.239064	1.11716	0.0680417	5.86156	0.0500547	-0.00247769	0.535388	-0.63793	0.230554	0.17572	0.58903
XXL-VLDL-C	-0.394165	0.702754	-0.0327286	0.545469	0.139403	0.190974	1.08794	0.0851941	6.22134	0.0588019	-0.00319978	0.474269	-0.702479	0.177796	0.211966	0.50864
XXL-VLDL-CE	-0.309038	0.75773	-0.0326014	0.544403	0.132664	0.214209	1.08207	0.0761853	6.48865	0.0558881	-0.00361624	0.431926	-0.674091	0.186969	0.190353	0.558375
XXL-VLDL-FC	-0.607418	0.562596	-0.0292717	0.588783	0.151766	0.154758	1.16724	0.0795549	5.75926	0.0590309	-0.00248139	0.551697	-0.777792	0.145593	0.227228	0.472658
XXL-VLDL-L	-0.431393	0.68494	-0.0309854	0.564489	0.141771	0.184472	1.09482	0.0926834	6.00356	0.0579599	-0.00286982	0.504808	-0.732154	0.160904	0.226647	0.477433
XXL-VLDL-P	-0.428198	0.687361	-0.0309138	0.565126	0.141524	0.185345	1.09372	0.0930178	6.00309	0.0578582	-0.00286886	0.50465	-0.732301	0.160497	0.227407	0.476045
XXL-VLDL-PL	-0.589962	0.578774	-0.028995	0.589511	0.150535	0.160116	1.16387	0.0794271	5.73393	0.057116	-0.00244897	0.551458	-0.778547	0.141443	0.2249	0.477501
XXL-VLDL-TG	-0.418657	0.695008	-0.0307822	0.566319	0.141123	0.186428	1.08865	0.0954556	6.00164	0.057513	-0.00286618	0.504127	-0.732595	0.159777	0.230205	0.470924

## Sheet: M3 Covariates
Metabolite Abbreviation	Sex		Age		BMI		Smoke Status		Treatment		Dose per Week		EDSS		Country
	Beta	P-value	Beta	P-value	Beta	P-value	Beta	P-value	Beta	P-value	Beta	P-value	Beta	P-value	Beta	P-value
AcAce	-0.781665	0.435698	0.0099196	0.881304	0.222123	0.111066	1.91518	0.0240489	5.93302	0.0878177	-0.0018454	0.700872	-0.635276	0.231388	0.434207	0.462577
Ace	-1.64737	0.17887	0.000298657	0.996389	0.312677	0.0631442	2.34816	0.019764	7.46304	0.0637575	-0.00257329	0.610396	-0.64253	0.231123	0.543147	0.352759
Ala	-0.860141	0.377614	-5.60925e-05	0.999296	0.245439	0.0770267	2.0987	0.012486	6.47377	0.0679388	-0.0026772	0.575637	-0.647973	0.22801	0.415693	0.47533
Alb	-1.13872	0.253079	0.0141397	0.834613	0.205934	0.117387	1.97856	0.0161113	6.34899	0.0998807	-0.00264825	0.617278	-0.774108	0.161687	0.466822	0.437212
ApoA1	-0.179629	0.857057	0.0448424	0.563856	0.249753	0.0810719	2.2868	0.0144445	7.58519	0.0495318	-0.00435498	0.386448	-0.754797	0.194478	0.252518	0.635173
ApoB	0.202543	0.862341	-0.00499765	0.950301	0.370176	0.0559535	3.02729	0.0155534	8.81379	0.0678213	-0.0032783	0.595456	-0.588651	0.326353	0.730577	0.273316
ApoB/ApoA1	0.521335	0.674554	0.008222	0.916372	0.349133	0.068129	2.97001	0.0168608	9.19586	0.0538564	-0.00413323	0.495009	-0.633689	0.290066	0.632482	0.330122
bOHBut	-0.737659	0.427682	-0.00876732	0.892267	0.254907	0.0675186	2.13985	0.0140916	6.91442	0.054743	-0.00293095	0.542659	-0.688002	0.211219	0.496869	0.411574
Cit	-0.979433	0.312289	-0.00741804	0.915845	0.26215	0.068978	2.07258	0.0193332	7.29425	0.0423514	-0.00323794	0.490882	-0.668583	0.213723	0.565097	0.345593
Crea	-0.939294	0.459599	-0.00119855	0.985821	0.243728	0.0755429	2.14537	0.0165536	6.71226	0.0684375	-0.00291308	0.553094	-0.608916	0.242666	0.390148	0.502109
DHA	-0.790558	0.390366	0.00910813	0.890485	0.246518	0.0767483	2.1245	0.0138388	6.69431	0.0637669	-0.00289787	0.547645	-0.668365	0.233441	0.379405	0.513029
DHA/FA	-0.881127	0.347087	0.0092607	0.887228	0.246559	0.079831	2.09186	0.0152554	6.84741	0.0631907	-0.00273757	0.574011	-0.686349	0.213288	0.394225	0.500393
EstC	-0.740527	0.420826	0.00948587	0.889652	0.245423	0.0764894	2.12131	0.0138741	6.69135	0.0656038	-0.00298563	0.539548	-0.623331	0.240127	0.365511	0.525453
FAw3	-0.779909	0.395411	0.00885857	0.893607	0.246955	0.0766487	2.14688	0.0145401	6.6746	0.0626461	-0.00287709	0.548617	-0.663053	0.231896	0.391108	0.501254
FAw3/FA	-0.91364	0.328428	0.00661565	0.919809	0.250609	0.0818444	2.21429	0.0162087	6.92074	0.0540168	-0.00250036	0.598983	-0.697021	0.205995	0.467048	0.43243
FAw6	-0.75472	0.415294	0.000305479	0.996353	0.239244	0.0752635	2.0839	0.0139875	6.63644	0.0667271	-0.00289229	0.553173	-0.572195	0.274793	0.382149	0.506801
FAw6/FA	-0.727197	0.433886	0.00490614	0.938964	0.233534	0.0919763	2.06803	0.0151559	6.79831	0.071246	-0.00310632	0.534759	-0.537722	0.328425	0.332479	0.569634
FreeC	-0.69637	0.45145	0.0146741	0.832945	0.252586	0.0738275	2.13949	0.0138612	6.76089	0.0657701	-0.00306108	0.532718	-0.651806	0.224448	0.371411	0.519805
Glc	-0.469681	0.63575	-0.00106733	0.986175	0.245867	0.0695936	1.92889	0.0219218	7.50647	0.0731457	-0.00405353	0.463105	-0.558519	0.288855	0.442484	0.451456
Gln	0.663313	0.621891	4.8061e-05	0.999489	0.330434	0.101088	2.61625	0.0449464	8.93683	0.143879	-0.00392951	0.615862	-0.287108	0.672681	0.773845	0.311117
Glol	-1.00088	0.312865	0.00838947	0.894095	0.186814	0.177159	1.87532	0.0599423	5.39759	0.0879128	-0.00154312	0.726945	-0.869119	0.177267	0.27661	0.701318
Gly	-0.972581	0.309717	0.00259165	0.966954	0.281299	0.0585452	2.26626	0.0123264	6.67809	0.0643848	-0.00292152	0.545258	-0.74055	0.194245	0.394493	0.545272
Gp	-0.464839	0.642082	-0.00917295	0.886867	0.262265	0.0679068	2.10806	0.0211176	7.39393	0.0613873	-0.00330472	0.517382	-0.580274	0.265438	0.419145	0.453493
HDL-C	0.339283	0.755559	0.0617437	0.444673	0.260868	0.0791493	2.41347	0.0165165	9.13736	0.0383111	-0.0062133	0.261047	-0.717416	0.241762	0.247969	0.61316
HDL-D	-0.416375	0.722236	0.00697146	0.914087	0.235497	0.0854622	2.07422	0.0156198	6.80084	0.0682512	-0.00312004	0.529264	-0.628034	0.237487	0.376409	0.504646
HDL-TG	-0.798526	0.400129	0.000997753	0.987452	0.241138	0.0750465	2.08975	0.0143498	6.84163	0.0704896	-0.003114	0.536556	-0.523668	0.325402	0.379345	0.501385
HDL2-C	0.342333	0.754932	0.0517944	0.503908	0.254542	0.0822817	2.38852	0.0164352	8.91241	0.0382972	-0.00590895	0.275547	-0.719924	0.23665	0.218772	0.65537
HDL3-C	-0.51614	0.591023	0.0997681	0.312503	0.317767	0.0667199	2.51949	0.0209539	9.32674	0.0521339	-0.00652016	0.271459	-0.764098	0.202827	0.590993	0.347735
His	-0.637933	0.504319	0.00327678	0.959744	0.267183	0.0618192	1.98729	0.0201177	7.68319	0.110935	-0.00426588	0.504943	-0.540986	0.288533	0.689334	0.302466
IDL-C	-0.749805	0.417471	0.00164518	0.98006	0.238608	0.079247	2.08699	0.0139552	6.63759	0.0661014	-0.00292501	0.546901	-0.579837	0.265785	0.37489	0.512771
IDL-CE	-0.741516	0.424473	-0.000616372	0.992465	0.236	0.0804345	2.07455	0.0143629	6.63781	0.0662091	-0.00293673	0.545871	-0.564169	0.279282	0.376167	0.510708
IDL-FC	-0.73973	0.422384	0.00787727	0.906776	0.245204	0.0767969	2.10621	0.0136539	6.68433	0.0667348	-0.00294978	0.545661	-0.610067	0.242172	0.375157	0.513948
IDL-L	-0.751084	0.416647	0.00169178	0.979474	0.238541	0.0797383	2.08734	0.0139239	6.63905	0.0660154	-0.00292594	0.546766	-0.5794	0.267428	0.37513	0.512377
IDL-P	-0.751075	0.41703	0.00113895	0.98613	0.237732	0.0804448	2.08452	0.0140064	6.63955	0.065957	-0.00292956	0.546364	-0.575082	0.271332	0.375567	0.511572
IDL-PL	-0.751305	0.415792	0.00315359	0.961852	0.240273	0.07838	2.09348	0.0137084	6.643	0.0661142	-0.00292393	0.547101	-0.588785	0.257893	0.37453	0.513626
IDL-TG	-0.793668	0.400239	0.000591235	0.992561	0.231383	0.0887445	2.07757	0.0141796	6.7433	0.0642786	-0.0030373	0.53515	-0.535462	0.310699	0.382547	0.496783
Ile	-0.223218	0.833823	0.00581317	0.930461	0.226741	0.10098	2.11277	0.0147267	7.57116	0.0806214	-0.00408791	0.474482	-0.62517	0.222413	0.442795	0.435276
L-HDL-C	0.0421284	0.97033	0.0174742	0.793326	0.22515	0.101692	2.07318	0.0176068	7.37913	0.0546274	-0.00400238	0.427018	-0.668647	0.234725	0.311323	0.564067
L-HDL-CE	0.0209278	0.985215	0.0165903	0.80303	0.225473	0.101459	2.07428	0.0174637	7.34239	0.0544317	-0.0039522	0.430123	-0.671919	0.23187	0.311696	0.564451
L-HDL-FC	0.1347	0.906132	0.0214815	0.750498	0.223727	0.103049	2.07678	0.0180534	7.57368	0.0552498	-0.00424843	0.41221	-0.658311	0.245744	0.309615	0.562834
L-HDL-L	0.107033	0.923606	0.0228886	0.738716	0.226684	0.102525	2.10169	0.0173105	7.52568	0.0495575	-0.00417948	0.402023	-0.685093	0.230479	0.311797	0.561661
L-HDL-P	0.0985957	0.929391	0.0229265	0.738593	0.226933	0.102598	2.1012	0.0172506	7.50542	0.0493899	-0.00415411	0.403106	-0.686899	0.229336	0.313048	0.560997
L-HDL-PL	0.20021	0.855395	0.0298483	0.673579	0.233265	0.0989791	2.16446	0.017023	7.85155	0.0426738	-0.00455664	0.359181	-0.704841	0.227621	0.307259	0.563387
L-HDL-TG	-0.614902	0.541118	0.00703474	0.914012	0.234891	0.0862042	2.06583	0.0146878	6.62216	0.065486	-0.00295318	0.539493	-0.629317	0.239147	0.371769	0.518763
L-LDL-C	-0.749593	0.418245	0.00274337	0.966971	0.239889	0.0781388	2.0919	0.0138254	6.64069	0.0661511	-0.00292206	0.547305	-0.587044	0.256533	0.375327	0.513308
L-LDL-CE	-0.745955	0.421477	0.00203038	0.975504	0.23924	0.0782398	2.08906	0.0138982	6.63833	0.0660758	-0.00292067	0.547362	-0.583847	0.258853	0.376708	0.511673
L-LDL-FC	-0.752742	0.414383	0.00520831	0.937819	0.24239	0.0776704	2.10023	0.013676	6.6607	0.0664352	-0.00293723	0.546172	-0.597406	0.24899	0.371731	0.517456
L-LDL-L	-0.749584	0.417846	0.00261516	0.968489	0.239724	0.0785853	2.09136	0.0138466	6.64054	0.066111	-0.00292213	0.547284	-0.586129	0.258833	0.375645	0.513019
L-LDL-P	-0.748114	0.418981	0.00207417	0.974997	0.239183	0.0788414	2.08927	0.0138921	6.6389	0.0660597	-0.00292088	0.547385	-0.583291	0.26141	0.376691	0.51171
L-LDL-PL	-0.74951	0.417855	0.00256063	0.969132	0.239653	0.0787303	2.09072	0.0139832	6.64026	0.0661439	-0.00292237	0.547283	-0.585693	0.25992	0.375721	0.512912
L-LDL-TG	-0.785887	0.404191	0.000108749	0.998645	0.233963	0.0847215	2.08462	0.0137609	6.6881	0.0653232	-0.00295464	0.545134	-0.544729	0.305465	0.387972	0.49573
L-VLDL-C	-0.113273	0.917655	0.00474138	0.943742	0.269232	0.0766122	1.97892	0.0454338	10.6548	0.0598349	-0.0073947	0.281121	-0.283052	0.61213	0.390867	0.483624
L-VLDL-CE	-0.267614	0.799397	0.0072992	0.911894	0.263283	0.0746915	1.95129	0.0392986	9.6529	0.0628799	-0.00632974	0.32286	-0.337442	0.5432	0.258021	0.63929
L-VLDL-FC	0.00997991	0.992961	0.00187365	0.978158	0.271542	0.0801957	2.01991	0.0460206	11.2419	0.057958	-0.00797119	0.263928	-0.243932	0.661178	0.569827	0.324074
L-VLDL-L	-0.00786513	0.994364	0.00330133	0.961282	0.274649	0.0750266	1.99232	0.0486752	11.3406	0.058515	-0.00811125	0.25821	-0.265685	0.63583	0.47518	0.397629
L-VLDL-P	-0.00323732	0.997679	0.0032823	0.961528	0.27494	0.0747517	1.9917	0.048772	11.3634	0.0586247	-0.00813368	0.257755	-0.265687	0.635989	0.476193	0.396294
L-VLDL-PL	-0.0253699	0.981829	0.000434036	0.994856	0.266858	0.0783357	1.97946	0.0471581	11.099	0.0604312	-0.00786379	0.268636	-0.268425	0.630572	0.490665	0.382142
L-VLDL-TG	0.035512	0.974681	0.00343437	0.96004	0.279029	0.0736262	2.00311	0.0499281	11.6437	0.0575569	-0.00841128	0.24878	-0.25989	0.64424	0.50467	0.370829
LA	-0.758563	0.41626	-0.00550068	0.933957	0.238908	0.0724077	2.07999	0.013996	6.64234	0.0681995	-0.00282892	0.565764	-0.545384	0.291921	0.400999	0.486994
LA/FA	-0.812571	0.385757	-0.00173919	0.978439	0.260945	0.0583185	2.19675	0.0126071	6.73692	0.0619251	-0.00295259	0.544755	-0.709344	0.193537	0.513986	0.428535
Lac	-0.527647	0.594274	-0.0184821	0.78549	0.271329	0.0634695	2.12108	0.0190253	7.17333	0.0624015	-0.00319462	0.525819	-0.553535	0.289832	0.601625	0.332634
LDL-C	-0.753683	0.416322	0.00375088	0.955109	0.240844	0.0777988	2.09565	0.0137638	6.64702	0.0662724	-0.00292773	0.546933	-0.591152	0.252243	0.373533	0.515634
LDL-D	-1.18049	0.248625	0.040874	0.573759	0.272337	0.0569487	2.3003	0.0120667	7.71927	0.0622844	-0.00453956	0.412072	-0.508401	0.334253	0.244061	0.683029
LDL-TG	-0.785249	0.404242	-0.000879687	0.989069	0.232716	0.0861094	2.08016	0.013996	6.69886	0.0655339	-0.00295314	0.546195	-0.536154	0.312487	0.396912	0.486796
Leu	-0.916225	0.386151	0.0015717	0.980237	0.245888	0.0697759	2.10491	0.0133706	6.571	0.0632656	-0.00283439	0.552313	-0.556684	0.286212	0.375564	0.513326
M-HDL-C	-0.0830797	0.935842	0.0407915	0.578114	0.264608	0.0820022	2.42849	0.0145098	8.64272	0.0387347	-0.00567493	0.280232	-0.729659	0.218013	0.155356	0.775756
M-HDL-CE	-0.104948	0.919027	0.0382299	0.598035	0.26007	0.0833562	2.40616	0.0142939	8.5052	0.0387615	-0.0055248	0.287653	-0.717359	0.221091	0.154445	0.776032
M-HDL-FC	-0.042878	0.966736	0.0507287	0.507344	0.281228	0.0774067	2.50629	0.0154992	9.10038	0.0396376	-0.00614098	0.262691	-0.764309	0.212823	0.161956	0.772457
M-HDL-L	-0.22157	0.823788	0.0400175	0.585297	0.267957	0.0770915	2.41278	0.0136551	8.16684	0.0408092	-0.00507395	0.316741	-0.792644	0.184906	0.167055	0.7648
M-HDL-P	-0.26029	0.791928	0.0385908	0.597024	0.266807	0.0764796	2.39966	0.013314	8.00933	0.0411729	-0.00488564	0.328771	-0.806909	0.175918	0.176255	0.752955
M-HDL-PL	-0.306743	0.753741	0.0381469	0.600346	0.268745	0.0750709	2.38834	0.0140187	7.99502	0.0425262	-0.00487031	0.332974	-0.80991	0.177224	0.171246	0.761373
M-HDL-TG	-0.754545	0.412647	0.0034775	0.956559	0.24224	0.0756308	2.11132	0.014464	6.59099	0.0670727	-0.00284552	0.557744	-0.607167	0.257368	0.379497	0.51215
M-LDL-C	-0.757469	0.41567	0.00427866	0.94903	0.241301	0.0775787	2.0972	0.0137023	6.65123	0.0663711	-0.00293295	0.546579	-0.592564	0.250285	0.372474	0.517122
M-LDL-CE	-0.760986	0.413036	0.00488064	0.941701	0.241824	0.0770148	2.09892	0.0136051	6.655	0.0663638	-0.00293725	0.546172	-0.594286	0.248502	0.371007	0.519007
M-LDL-FC	-0.737582	0.429664	0.000847457	0.989973	0.23808	0.0803324	2.08459	0.01404	6.62186	0.0664063	-0.00289891	0.550023	-0.580482	0.261223	0.377806	0.510113
M-LDL-L	-0.744848	0.42397	0.00205864	0.975471	0.239244	0.0791699	2.08956	0.0138979	6.63587	0.066173	-0.00291539	0.548092	-0.584802	0.257523	0.376777	0.511912
M-LDL-P	-0.74234	0.425415	0.00154092	0.981624	0.238749	0.0794577	2.08766	0.0139361	6.63296	0.0661145	-0.0029119	0.548388	-0.582692	0.259339	0.377929	0.510571
M-LDL-PL	-0.701272	0.455949	-0.00420665	0.949423	0.232505	0.0838696	2.05405	0.014976	6.61294	0.0658919	-0.00290052	0.549116	-0.553158	0.285811	0.388076	0.497285
M-LDL-TG	-0.780474	0.407529	-0.00608078	0.926473	0.226514	0.0932404	2.07448	0.0134032	6.66761	0.0635648	-0.00291563	0.548033	-0.518081	0.321192	0.409884	0.470586
M-VLDL-C	-0.346398	0.740875	-0.00708685	0.910675	0.23383	0.0921123	1.95723	0.0298474	8.41109	0.069683	-0.00504042	0.393311	-0.377494	0.482845	0.337684	0.534046
M-VLDL-CE	-0.530907	0.592968	-0.00601803	0.923181	0.228299	0.0936747	1.9813	0.0226775	7.54905	0.0676471	-0.00411426	0.445808	-0.436899	0.411736	0.29046	0.598434
M-VLDL-FC	-0.156217	0.88609	-0.00514246	0.936864	0.248885	0.0849713	1.98956	0.0365448	9.58644	0.0715106	-0.00617463	0.344497	-0.336163	0.535595	0.44512	0.41444
M-VLDL-L	0.0016971	0.998801	-0.00636683	0.921868	0.25001	0.0857422	1.96475	0.0416481	10.2093	0.0650734	-0.0069742	0.301342	-0.333484	0.543926	0.425032	0.436544
M-VLDL-P	0.0450642	0.968435	-0.00613477	0.925012	0.252855	0.0846752	1.96836	0.0432525	10.4691	0.0635796	-0.00724858	0.289412	-0.332809	0.546205	0.437553	0.424455
M-VLDL-PL	-0.0352606	0.974994	-0.00673166	0.916983	0.245691	0.0872325	1.95437	0.0393166	9.76876	0.0668942	-0.00647161	0.323437	-0.348508	0.52329	0.424466	0.436264
M-VLDL-TG	0.181988	0.875353	-0.00361789	0.956591	0.265566	0.080511	2.01592	0.0464232	11.4082	0.05994	-0.00821135	0.254422	-0.32689	0.558673	0.494656	0.372277
MUFA	-0.746736	0.426501	-0.00236562	0.970567	0.22896	0.0944222	2.02984	0.0178483	6.8652	0.0694166	-0.00315826	0.530015	-0.496496	0.369385	0.380915	0.496402
MUFA/FA	-0.770988	0.424475	0.0159175	0.81078	0.225903	0.115016	2.10961	0.0192052	7.89224	0.0707579	-0.00423099	0.44353	-0.410248	0.457494	0.358012	0.510525
PC	-0.0257002	0.979785	0.0572891	0.49652	0.300859	0.0544017	2.45329	0.0135971	8.18276	0.048901	-0.00486607	0.362787	-0.872423	0.141211	0.433038	0.462205
Phe	-0.658738	0.488727	0.00875008	0.892814	0.276917	0.0533174	2.00682	0.0153662	6.6293	0.0704393	-0.0028989	0.556655	-0.442134	0.414712	0.557942	0.364557
PUFA	-0.752207	0.415996	0.00185093	0.977886	0.239744	0.0757261	2.08848	0.0139534	6.63986	0.0664245	-0.00291148	0.549767	-0.580328	0.271113	0.377392	0.511418
PUFA/FA	-0.717369	0.438962	0.0067804	0.916542	0.228508	0.102026	2.05768	0.0161257	7.03135	0.0737459	-0.00331432	0.517621	-0.501471	0.359382	0.310273	0.586084
Pyr	-0.610073	0.528241	-0.00307777	0.961931	0.248966	0.0689013	1.98559	0.0228481	6.962	0.0699952	-0.00322626	0.525396	-0.497918	0.353487	0.390993	0.493312
Remnant-C	-0.693014	0.463098	-0.00410812	0.948945	0.231445	0.0848837	2.04567	0.0159374	6.74865	0.065607	-0.00307758	0.531198	-0.526228	0.315992	0.358352	0.525829
S-HDL-C	-1.01893	0.289529	0.0733471	0.358325	0.368837	0.0539175	2.81858	0.0132132	9.79312	0.0421072	-0.00643289	0.277468	-0.595631	0.291483	0.263007	0.675958
S-HDL-CE	-0.97704	0.306401	0.0620736	0.429613	0.336444	0.0595258	2.5692	0.0140373	8.85072	0.0545835	-0.0052848	0.36055	-0.55748	0.304082	0.306918	0.61312
S-HDL-FC	-1.09778	0.270932	0.0226867	0.733805	0.246955	0.0733944	2.23143	0.0122326	7.31156	0.051845	-0.00439232	0.383546	-0.685833	0.200717	0.209336	0.726976
S-HDL-L	-1.29483	0.197791	0.041377	0.570168	0.309828	0.0509858	2.63153	0.00851861	8.61716	0.040074	-0.00567423	0.293131	-0.63838	0.235861	0.153864	0.804445
S-HDL-P	-1.29252	0.19897	0.0390065	0.589031	0.301762	0.0522088	2.58157	0.00857652	8.31965	0.0413585	-0.00533629	0.312719	-0.642037	0.229777	0.157713	0.799118
S-HDL-PL	-0.956973	0.32307	0.00771185	0.90524	0.244801	0.0724218	2.23456	0.0118732	6.8526	0.0512064	-0.00344031	0.465025	-0.629922	0.225491	0.294407	0.612284
S-HDL-TG	-0.35619	0.725416	0.00648715	0.920011	0.233533	0.0923029	2.03671	0.0213487	7.67809	0.0738778	-0.00391344	0.479415	-0.480684	0.358381	0.382907	0.478525
S-LDL-C	-0.76259	0.411801	0.00539672	0.9361	0.242409	0.0775831	2.1018	0.0137639	6.66482	0.0665668	-0.00294912	0.545204	-0.595714	0.248071	0.371078	0.518649
S-LDL-CE	-0.764085	0.409989	0.00587801	0.930082	0.242916	0.0770536	2.10315	0.0136371	6.6685	0.0665287	-0.00295197	0.54492	-0.596824	0.246626	0.369475	0.520704
S-LDL-FC	-0.747048	0.425506	0.00254177	0.970394	0.23975	0.079639	2.09085	0.0142442	6.6359	0.0668854	-0.0029141	0.549335	-0.586784	0.257496	0.374935	0.513147
S-LDL-L	-0.74972	0.420651	0.00291243	0.965634	0.240053	0.0793325	2.09246	0.0140627	6.64073	0.066435	-0.00292073	0.547928	-0.58803	0.255889	0.375005	0.513929
S-LDL-P	-0.746584	0.422635	0.0022843	0.973017	0.23944	0.0797805	2.08982	0.0141147	6.63611	0.0663651	-0.00291488	0.548462	-0.58554	0.258325	0.376098	0.512581
S-LDL-PL	-0.724213	0.439277	-0.00173781	0.979613	0.235255	0.0835409	2.06617	0.015109	6.6067	0.0665884	-0.00287982	0.552481	-0.565886	0.278311	0.381945	0.50486
S-LDL-TG	-0.708359	0.460113	-0.0124765	0.848893	0.221281	0.0981142	2.03193	0.015903	6.92428	0.0640552	-0.00315848	0.526995	-0.450733	0.387367	0.439268	0.430461
S-VLDL-C	-0.742032	0.431775	0.00238949	0.97098	0.239468	0.0786768	2.08941	0.0141222	6.65428	0.0664726	-0.00293828	0.546135	-0.584146	0.2621	0.369757	0.523762
S-VLDL-CE	-0.76648	0.413345	0.00481542	0.941944	0.242016	0.0765591	2.10048	0.0136094	6.63101	0.0664955	-0.0029002	0.550946	-0.596413	0.248646	0.385528	0.512442
S-VLDL-FC	-0.673865	0.483036	-0.00174711	0.978404	0.234849	0.0834099	2.05754	0.0158814	6.80418	0.0676042	-0.00307695	0.533989	-0.542437	0.301946	0.359426	0.521253
S-VLDL-L	-0.54366	0.58499	-0.00498652	0.937514	0.23095	0.089248	2.01844	0.0189399	7.1323	0.0677042	-0.00346395	0.498718	-0.502227	0.33812	0.342228	0.532292
S-VLDL-P	-0.495159	0.622819	-0.0054548	0.931507	0.230537	0.0907347	2.00689	0.0203247	7.30455	0.067961	-0.00365548	0.483291	-0.487452	0.353417	0.344106	0.526697
S-VLDL-PL	-0.643956	0.506574	-0.00186943	0.97665	0.232012	0.0881655	2.03061	0.0177038	6.86903	0.0686858	-0.00316615	0.526869	-0.533358	0.309248	0.347054	0.534271
S-VLDL-TG	-0.283506	0.786734	-0.00209517	0.973966	0.236123	0.0933788	1.98816	0.0286252	8.5056	0.068507	-0.00494189	0.398128	-0.424921	0.426811	0.399834	0.454296
Serum-C	-0.731249	0.427029	0.0108042	0.874983	0.24712	0.0760519	2.12667	0.0138574	6.70621	0.0656396	-0.00300162	0.538034	-0.630457	0.236064	0.366244	0.524754
Serum-TG	-0.325583	0.757856	-0.00146987	0.98191	0.236906	0.0947283	1.96969	0.0340455	9.12476	0.0716026	-0.00567949	0.368508	-0.324156	0.548271	0.461752	0.397615
SFA	-0.750497	0.416803	0.00261865	0.968797	0.239524	0.0827821	2.08871	0.0157066	6.64806	0.0664503	-0.00292597	0.547269	-0.582729	0.297408	0.373607	0.514681
SFA/FA	-0.823541	0.388116	0.00478163	0.940021	0.252589	0.0659883	2.15322	0.0136486	6.7748	0.0656875	-0.00315107	0.52611	-0.640944	0.220549	0.50571	0.426125
SM	-0.755921	0.416	0.00231843	0.972074	0.239612	0.0771931	2.0876	0.014648	6.63423	0.0665562	-0.0029094	0.549889	-0.583442	0.265572	0.37807	0.513497
TG/PG	0.431003	0.720122	0.0216225	0.780033	0.349627	0.0567948	2.73725	0.0287489	11.4697	0.063917	-0.007181	0.334979	-0.449509	0.438332	0.487485	0.407485
TotCho	-0.0940492	0.926094	0.0504352	0.537385	0.307776	0.0541899	2.44202	0.014374	8.17509	0.0530181	-0.00481728	0.373024	-0.807488	0.162846	0.407598	0.486891
TotFA	-0.750277	0.41862	4.6392e-05	0.999441	0.236965	0.0812605	2.07222	0.0152643	6.67068	0.0668133	-0.00293652	0.547784	-0.557671	0.307086	0.376304	0.509124
TotPG	-0.148802	0.881249	0.0534282	0.521088	0.308355	0.0545521	2.48184	0.014677	8.21475	0.0510403	-0.00494321	0.35953	-0.893266	0.138614	0.441263	0.460158
Tyr	-0.774653	0.407989	0.0032323	0.958712	0.243388	0.0721835	2.08745	0.0132076	6.49969	0.06989	-0.0027172	0.574995	-0.57992	0.25852	0.359529	0.523844
UnSat	-0.0520604	0.961673	0.0112078	0.870515	0.283136	0.0735841	2.26679	0.0272131	8.99444	0.0730996	-0.00390053	0.542891	-0.370996	0.501584	0.485116	0.403318
Val	-0.990414	0.332955	-0.00436806	0.945016	0.241452	0.0690346	2.06259	0.0143234	6.34948	0.0594001	-0.00255623	0.576788	-0.540505	0.301227	0.312502	0.588521
VLDL-C	-0.562398	0.56802	-0.0061219	0.922681	0.227915	0.091918	2.00137	0.0199276	7.17114	0.0660051	-0.00358028	0.486206	-0.471269	0.372382	0.311081	0.574679
VLDL-D	-0.041144	0.969956	0.02303	0.748054	0.349279	0.0580626	2.41208	0.0343842	11.3209	0.10975	-0.00696204	0.416018	-0.472617	0.406419	0.395328	0.485798
VLDL-TG	0.00289396	0.997946	-0.000326455	0.996074	0.256445	0.0858016	1.99347	0.0440061	10.7815	0.0633319	-0.00753101	0.280996	-0.318936	0.563481	0.479915	0.384603
XL-HDL-C	-0.863229	0.404201	0.00100718	0.98744	0.238125	0.0749056	2.08979	0.01282	6.58858	0.066479	-0.00283064	0.559896	-0.558485	0.282552	0.366124	0.526194
XL-HDL-CE	-0.877293	0.388678	0.000248035	0.99691	0.237871	0.0742714	2.08827	0.012761	6.57449	0.0668645	-0.00279439	0.565374	-0.554106	0.283133	0.360612	0.533527
XL-HDL-FC	-0.810929	0.453026	0.00244755	0.96942	0.239123	0.0761154	2.09256	0.0131047	6.61908	0.0662773	-0.00289303	0.551129	-0.573291	0.278371	0.373735	0.515565
XL-HDL-L	-0.681644	0.532614	0.00437291	0.94585	0.24112	0.0761754	2.09374	0.0138406	6.67927	0.0671066	-0.00297383	0.543034	-0.602726	0.252454	0.374855	0.511888
XL-HDL-P	-0.66717	0.542565	0.00463092	0.942719	0.241169	0.0762906	2.09337	0.0139166	6.6862	0.0671195	-0.00298369	0.541949	-0.605109	0.250836	0.374598	0.511924
XL-HDL-PL	-0.328507	0.780295	0.0093385	0.886304	0.243709	0.0777696	2.09691	0.0156196	6.93781	0.0685559	-0.00326152	0.5165	-0.641008	0.23347	0.362345	0.519102
XL-HDL-TG	-0.939935	0.342032	-0.0025734	0.968056	0.253579	0.0592179	2.16635	0.0142067	7.31012	0.0654228	-0.0035641	0.499387	-0.399583	0.45328	0.416996	0.457634
XL-VLDL-C	0.143886	0.904108	0.0186205	0.795952	0.311919	0.071594	2.19786	0.0482065	12.7855	0.0419658	-0.0097977	0.192776	-0.238667	0.677337	0.499084	0.405393
XL-VLDL-CE	0.214756	0.861204	0.0274033	0.707513	0.325311	0.0687915	2.25789	0.0483243	13.5653	0.0390253	-0.0107483	0.169367	-0.240636	0.679852	0.417224	0.486585
XL-VLDL-FC	0.0471748	0.967288	0.00937241	0.894629	0.29528	0.0740027	2.12701	0.0458135	11.7258	0.0468997	-0.00852529	0.232728	-0.24651	0.661391	0.573044	0.340177
XL-VLDL-L	0.0731083	0.94997	0.0128321	0.856906	0.291093	0.0774219	2.09197	0.0491947	12.3866	0.0455423	-0.00934015	0.209153	-0.2356	0.677398	0.564457	0.341174
XL-VLDL-P	0.0693919	0.952458	0.0127785	0.85748	0.289845	0.0778576	2.08581	0.0492287	12.3694	0.0459111	-0.00931972	0.210301	-0.235726	0.677075	0.567363	0.338053
XL-VLDL-PL	0.0326409	0.977295	0.00577827	0.93409	0.282195	0.0786292	2.04708	0.0481944	11.8409	0.0473609	-0.00875555	0.225757	-0.240841	0.667943	0.570285	0.33706
XL-VLDL-TG	0.0459751	0.968302	0.0128334	0.856918	0.286132	0.0792069	2.06874	0.0491925	12.298	0.0471817	-0.00922643	0.214781	-0.237328	0.674345	0.579948	0.326051
XS-VLDL-C	-0.751265	0.415397	0.004368	0.946585	0.242475	0.0787726	2.10094	0.0138211	6.642	0.0663131	-0.0029097	0.549526	-0.597185	0.250779	0.387558	0.515112
XS-VLDL-CE	-0.748975	0.417965	0.00189277	0.976489	0.237383	0.0828448	2.08488	0.0139501	6.65193	0.0657834	-0.00295346	0.543733	-0.578878	0.263561	0.354929	0.55153
XS-VLDL-FC	-0.732615	0.42676	0.010908	0.87089	0.251367	0.0730981	2.1441	0.0133905	6.71195	0.0676473	-0.00295182	0.548611	-0.636281	0.226877	0.427553	0.474852
XS-VLDL-L	-0.751285	0.415762	0.00323786	0.960325	0.240381	0.0805491	2.09385	0.014062	6.64318	0.0661165	-0.00292364	0.547495	-0.589312	0.260493	0.374626	0.519274
XS-VLDL-P	-0.750837	0.416615	0.00230884	0.971575	0.238633	0.0819678	2.08723	0.014244	6.65089	0.0658769	-0.00293987	0.545422	-0.581179	0.267456	0.3688	0.523251
XS-VLDL-PL	-0.732281	0.427364	0.00865526	0.897025	0.248676	0.0757521	2.12533	0.0135949	6.67376	0.0673236	-0.0029115	0.551571	-0.621238	0.236365	0.389819	0.503199
XS-VLDL-TG	-0.695598	0.464971	-1.65917e-06	0.999979	0.22763	0.0944404	2.03891	0.0176274	7.07315	0.0648429	-0.00340138	0.501749	-0.489716	0.352466	0.377172	0.48973
XXL-VLDL-C	-0.0865422	0.939522	0.0135005	0.848293	0.296313	0.0736501	2.12237	0.0482218	12.0597	0.0458438	-0.0090294	0.219567	-0.227931	0.688792	0.41959	0.47865
XXL-VLDL-CE	-0.226511	0.839542	0.00810123	0.905158	0.277634	0.0793262	2.04962	0.0484695	11.5801	0.0461599	-0.00870386	0.224445	-0.246044	0.664677	0.263459	0.653783
XXL-VLDL-FC	-0.056485	0.960143	0.018898	0.794764	0.303666	0.0706633	2.16548	0.0417271	11.3515	0.0521784	-0.00791833	0.265048	-0.259943	0.641314	0.607586	0.314644
XXL-VLDL-L	0.0622051	0.957497	0.0160417	0.826031	0.303902	0.0702026	2.12231	0.0510311	12.6261	0.0451437	-0.00946184	0.217167	-0.240077	0.675629	0.467778	0.437177
XXL-VLDL-P	0.0676301	0.953835	0.0162569	0.823939	0.303513	0.0701727	2.11844	0.0512305	12.6682	0.0450595	-0.00950948	0.216464	-0.241534	0.673994	0.464584	0.440417
XXL-VLDL-PL	-0.0121362	0.991549	0.0122167	0.865518	0.294985	0.0738872	2.09235	0.0458191	11.5416	0.0504312	-0.00815937	0.25712	-0.24095	0.667985	0.523899	0.382036
XXL-VLDL-TG	0.0918558	0.937541	0.0172046	0.81511	0.305755	0.0687429	2.12257	0.0515694	12.8279	0.0449714	-0.00965227	0.215492	-0.248661	0.666214	0.469171	0.437533
